# Supplementary material for: Combined Noncoding RNA-mRNA Regulomics Signature in Reprogramming and Pluripotency in iPSCs
Source: Cells. 2022 Nov 29;11(23):3833. doi: 10.3390/cells11233833 (PMC9737797; doi:10.3390/cells11233833)
Supplement: Supplementary file 1 [file cells-11-03833-s001.zip]

Archive with 8 entries (8 files):
- TableS1-miRNA-analysis iPSCsvs.Fibroblasts.xlsx
- TableS2 piRNA analysis iPSCs vs. Fibroblasts.xlsx
- TableS3 miRNA analysis Fibroblast high reprogramming efficiency vs. Normal reprogramming efficiency.xlsx
- TableS4 mRNA analysis Fibroblast high reprogramming efficiency vs. normal reprogramming efficiency.xlsx
- TableS5 miRNA analysis iPSCs high reprogramming efficiency vs. normal reprogramming ef-ficiency.xlsx
- TableS6 mRNA analysis iPSCs high reprogramming efficiency vs. normal reprogramming efficiency.xlsx
- TableS7 miRNA target filter in fibroblasts with high reprogramming efficiency vs. normal reprogramming efficiency.xls
- TableS8 miRNATargetiPSCs with high reprogramming efficiency vs. normal reprogramming efficiency.xls
