# Supplementary material for: Combined Noncoding RNA-mRNA Regulomics Signature in Reprogramming and Pluripotency in iPSCs
Source: Cells. 2022 Nov 29;11(23):3833. doi: 10.3390/cells11233833 (PMC9737797; doi:10.3390/cells11233833)
Supplement: Supplementary file 1 [file cells-11-03833-s001.zip › TableS1-miRNA-analysis iPSCsvs.Fibroblasts.xlsx]

## Sheet: IpscS vS. fIBRO MIrna view
Name	Identifier	Max group mean	Log₂ fold change	Fold change	P-value	FDR p-value	Bonferroni
hsa-miR-517c-3p	URS00003FBECA_9606	124.062	9.60759	780.141	1.01812e-06	1.28123e-05	0.00171044
hsa-miR-141-5p	URS000055E199_9606	112.75	9.3803	666.425	1.43918e-06	1.73113e-05	0.00241782
hsa-miR-488-3p	URS00001BCAC5_9606	109.438	9.18678	582.769	2.24304e-06	2.62311e-05	0.00376831
hsa-miR-518c-3p	URS0000759F7E_9606	413.125	9.06421	535.301	2.9382e-12	2.06164e-10	4.93617e-09
hsa-miR-519d-3p	URS0000298BA3_9606	71.3125	8.79702	444.803	4.10999e-06	4.4943e-05	0.00690478
hsa-miR-519c-3p	URS000037D7E5_9606	82.625	8.77057	436.722	4.95721e-06	5.28351e-05	0.00832812
hsa-miR-515-3p	URS000075DC5B_9606	59.3125	8.52283	367.813	8.03111e-06	8.05023e-05	0.0134923
hsa-miR-371a-5p	URS000025282C_9606	1118.75	8.45111	349.976	9.62113e-10	2.61322e-08	1.61635e-06
hsa-miR-302c-3p	URS000027080C_9606	7180.19	8.36231	329.083	2.26953e-13	8.98963e-11	3.81281e-10
hsa-miR-373-3p	URS0000508C13_9606	1531.62	8.29367	313.794	4.48431e-09	1.02048e-07	7.53364e-06
hsa-miR-1283	URS0000552112_9606	107.812	8.15092	284.23	5.32758e-08	9.54431e-07	8.95034e-05
hsa-miR-372-3p	URS0000759ECA_9606	2248.62	8.09041	272.557	3.29122e-09	7.91773e-08	5.52925e-06
hsa-miR-518f-3p	URS000075E9BD_9606	260.938	8.04599	264.292	9.4651e-11	3.32067e-09	1.59014e-07
hsa-miR-302b-5p	URS000075BD14_9606	402.312	8.03402	262.108	4.95332e-12	2.78046e-10	8.32157e-09
hsa-miR-302c-5p	URS000075DC15_9606	2098.56	8.02194	259.922	4.51594e-12	2.7605e-10	7.58677e-09
hsa-miR-302a-3p	URS0000070CD2_9606	29594.8	8.01283	258.287	6.3266e-13	1.27085e-10	1.06287e-09
hsa-miR-519c-5p	URS00005ECFE5_9606	111.625	7.96631	250.091	3.39473e-08	6.49628e-07	5.70315e-05
hsa-miR-520g-3p	URS0000021D08_9606	145.375	7.94062	245.676	1.06399e-08	2.18508e-07	1.78751e-05
hsa-miR-1323	URS000058276F_9606	190.438	7.88752	236.8	1.86984e-09	4.77094e-08	3.14134e-06
hsa-miR-302b-3p	URS0000346991_9606	128003	7.88738	236.776	1.92499e-12	1.62084e-10	3.23398e-09
hsa-miR-1264	URS0000759E8E_9606	44.625	7.87353	234.515	3.35386e-05	0.000297258	0.0563449
hsa-miR-520f-3p	URS000000E601_9606	277.875	7.84858	230.494	7.02333e-11	2.68802e-09	1.17992e-07
hsa-miR-302d-5p	URS000075A32E_9606	214.25	7.81675	225.464	6.93207e-09	1.536e-07	1.16459e-05
hsa-miR-302a-5p	URS000075C59E_9606	11734.4	7.78489	220.539	3.20296e-13	8.98963e-11	5.38097e-10
hsa-miR-526a-5p	URS0000087207_9606	34.6875	7.78451	220.481	3.58151e-05	0.000314128	0.0601694
hsa-miR-302d-3p	URS000041E949_9606	23650.2	7.77185	218.554	9.89982e-13	1.27085e-10	1.66317e-09
hsa-miR-367-3p	URS00001D5AA3_9606	744.875	7.74126	213.969	2.77224e-12	2.06164e-10	4.65736e-09
hsa-miR-106a-3p	URS00005F5B9E_9606	216.25	7.72315	211.3	4.62827e-10	1.44333e-08	7.77549e-07
hsa-miR-96-5p	URS000016FF9C_9606	3529.5	7.71445	210.03	1.20746e-12	1.27085e-10	2.02854e-09
hsa-miR-182-5p	URS00001CC379_9606	7425	7.70245	208.29	1.41583e-12	1.32458e-10	2.37859e-09
hsa-miR-526b-3p	URS000038B25B_9606	31.5	7.69481	207.19	5.25928e-05	0.000442831	0.0883559
hsa-miR-523-3p	URS00001383CF_9606	33.6875	7.68516	205.808	4.69619e-05	0.000403489	0.078896
hsa-miR-515-5p	URS00000A68B2_9606	752.938	7.61641	196.231	4.58991e-12	2.7605e-10	7.71104e-09
hsa-miR-372-5p	URS000075B4E5_9606	63.5625	7.61329	195.807	6.8767e-06	6.97612e-05	0.0115528
hsa-miR-520a-5p	URS0000534239_9606	63.875	7.60976	195.329	5.62246e-07	7.63567e-06	0.000944574
hsa-miR-20b-5p	URS00002B3783_9606	10872.8	7.56109	188.849	8.25043e-13	1.27085e-10	1.38607e-09
hsa-miR-135a-2-3p	URS000075AB6F_9606	31	7.53724	185.753	5.33846e-05	0.000445048	0.0896861
hsa-miR-518b	URS00003676C9_9606	393.438	7.532	185.08	1.70008e-11	7.53404e-10	2.85613e-08
hsa-miR-520d-5p	URS00002A037E_9606	28.1875	7.48366	178.98	5.9067e-05	0.000487592	0.0992325
hsa-miR-512-5p	URS0000062B37_9606	30.3125	7.46993	177.285	6.40313e-05	0.000514456	0.107573
hsa-miR-141-3p	URS000003E1A9_9606	2625	7.46849	177.109	1.17261e-12	1.27085e-10	1.96998e-09
hsa-miR-187-3p	URS00001EB9FC_9606	658.25	7.46041	176.119	2.60448e-13	8.98963e-11	4.37552e-10
hsa-miR-520g-5p	URS000075EBEC_9606	27.0625	7.45878	175.92	6.41543e-05	0.000514456	0.107779
hsa-miR-524-5p	URS00003E236A_9606	63.6875	7.4524	175.144	4.83139e-07	6.95174e-06	0.000811674
hsa-miR-526b-5p	URS00004C21E4_9606	164.875	7.43606	173.171	3.05344e-09	7.56176e-08	5.12978e-06
hsa-miR-363-3p	URS000038B599_9606	2715.19	7.42277	171.584	1.38463e-11	6.85801e-10	2.32619e-08
hsa-miR-135a-5p	URS00000DF6D0_9606	1623.38	7.38394	167.028	5.30812e-11	2.12831e-09	8.91765e-08
hsa-miR-183-5p	URS0000528CBC_9606	4277.81	7.37212	165.664	1.60384e-11	7.50242e-10	2.69446e-08
hsa-miR-124-5p	URS00003AA409_9606	62.25	7.35677	163.911	4.0452e-07	6.08224e-06	0.000679593
hsa-miR-1911-5p	URS00007455B8_9606	32.3125	7.33267	161.196	0.00010512	0.000810925	0.176602
hsa-miR-577	URS00004CD810_9606	64.4375	7.31304	159.017	4.92043e-07	6.95174e-06	0.000826632
hsa-miR-516a-5p	URS000056DB1D_9606	440.812	7.26132	153.418	2.00959e-11	8.46039e-10	3.37612e-08
hsa-miR-767-5p	URS000045147B_9606	146.938	7.24269	151.449	4.25839e-09	9.9599e-08	7.15409e-06
hsa-miR-526a-3p	URS0000D54612_9606	21.25	7.23557	150.704	0.00010594	0.000810925	0.17798
hsa-miR-204-5p	URS000029D9F1_9606	260.875	7.21481	148.551	8.55025e-10	2.48252e-08	1.43644e-06
hsa-miR-548b-3p	URS000039A25B_9606	22.8125	7.19742	146.771	0.000103006	0.000803062	0.173049
hsa-miR-517a-3p	URS00000D4AB5_9606	425.562	7.19643	146.67	1.25502e-11	6.60454e-10	2.10843e-08
hsa-miR-371a-3p	URS000075B452_9606	23.875	7.18961	145.979	0.000419861	0.00263823	0.705366
hsa-miR-182-3p	URS000075B447_9606	27.1875	7.14216	141.255	0.000124888	0.000938889	0.209812
hsa-miR-183-3p	URS0000345DEB_9606	28.0625	7.08968	136.209	0.000155377	0.00112599	0.261033
hsa-miR-124-3p	URS00000ADB79_9606	96.9375	7.05807	133.258	9.08047e-08	1.52915e-06	0.000152552
hsa-miR-205-5p	URS0000446722_9606	1334.62	7.04527	132.08	9.15539e-10	2.56961e-08	1.53811e-06
hsa-miR-518c-5p	URS000003B660_9606	20.5	7.02823	130.529	0.000152186	0.00111427	0.255672
hsa-miR-653-3p	URS000075C1A7_9606	39.5	7.02721	130.437	4.46151e-06	4.81614e-05	0.00749533
hsa-miR-9-3p	URS00003496BE_9606	110.5	6.99779	127.804	1.72947e-08	3.46717e-07	2.90551e-05
hsa-miR-1298-5p	URS00003DF3AE_9606	249.812	6.81335	112.466	9.61438e-09	2.07572e-07	1.61522e-05
hsa-miR-592	URS00004F507C_9606	18.8125	6.8105	112.244	0.000224858	0.00156472	0.377762
hsa-miR-518a-5p	URS0000068BEA_9606	17.1875	6.80363	111.711	0.000211176	0.00148175	0.354775
hsa-miR-373-5p	URS000075AC39_9606	17.3125	6.74645	107.37	0.00107497	0.00607469	1
hsa-miR-519b-3p	URS00003883FE_9606	42.5625	6.7177	105.251	2.80629e-06	3.19311e-05	0.00471458
hsa-miR-105-5p	URS0000495F5B_9606	118.625	6.68278	102.735	9.99023e-09	2.10294e-07	1.67836e-05
hsa-miR-520d-3p	URS000075D962_9606	16.375	6.67681	102.31	0.00026143	0.00178963	0.439203
hsa-miR-498-5p	URS00004CCA62_9606	40.9375	6.67253	102.007	2.84474e-06	3.19369e-05	0.00477916
hsa-miR-519a-3p	URS0000135E29_9606	17.25	6.66807	101.693	0.000272882	0.00183027	0.458442
hsa-miR-512-3p	URS000020F110_9606	67.25	6.6498	100.413	3.77944e-07	5.88125e-06	0.000634946
hsa-miR-525-5p	URS0000459998_9606	37.25	6.63558	99.428	2.97387e-06	3.29474e-05	0.00499611
hsa-miR-520c-3p	URS000049A7EB_9606	50.5625	6.62092	98.423	6.85529e-07	8.89297e-06	0.00115169
hsa-miR-519d-5p	URS000075AFE4_9606	14.6875	6.61169	97.7952	0.000287975	0.00186837	0.483799
hsa-miR-520e-3p	URS00001A5F54_9606	14.875	6.59737	96.8293	0.000287222	0.00186837	0.482534
hsa-miR-518d-3p	URS00001B6361_9606	15.5	6.58576	96.0533	0.000316151	0.00200149	0.531133
hsa-miR-429	URS000055BBE5_9606	284.5	6.50662	90.9257	1.20881e-09	3.18067e-08	2.03079e-06
hsa-miR-520h	URS000059C31C_9606	33.25	6.50419	90.7731	6.12916e-06	6.2936e-05	0.010297
hsa-miR-200a-3p	URS000008DA94_9606	1310.69	6.50298	90.6966	1.41817e-10	4.7764e-09	2.38253e-07
hsa-miR-200c-3p	URS0000192F9C_9606	1337	6.49963	90.4862	6.03929e-10	1.8161e-08	1.0146e-06
hsa-miR-519e-5p	URS000075AC86_9606	34.75	6.49097	89.9447	5.82679e-06	6.05698e-05	0.009789
hsa-miR-200b-3p	URS000014D9C1_9606	315.625	6.44314	87.0119	1.61991e-10	5.24603e-09	2.72145e-07
hsa-miR-9-5p	URS00004208C5_9606	516.125	6.41934	85.5883	8.08671e-11	2.96044e-09	1.35857e-07
hsa-miR-135b-3p	URS0000488C83_9606	53.1875	6.41192	85.1492	1.01951e-06	1.28123e-05	0.00171278
hsa-miR-363-5p	URS00000B989F_9606	13.75	6.33136	80.5245	0.000463561	0.00289125	0.778783
hsa-miR-556-3p	URS00001D6605_9606	14.625	6.30015	78.8016	0.000513692	0.00315714	0.863002
hsa-miR-873-5p	URS00004996E9_9606	75.1875	6.27989	77.7026	5.10974e-08	9.35305e-07	8.58436e-05
hsa-miR-448	URS0000347D0F_9606	50.3125	6.19688	73.358	1.56173e-06	1.85208e-05	0.00262371
hsa-miR-205-3p	URS000038727B_9606	13.4375	6.18121	72.5655	0.000737842	0.00440612	1
hsa-miR-551b-3p	URS000008C563_9606	131.75	6.15172	71.097	4.71139e-08	8.81554e-07	7.91514e-05
hsa-miR-551a	URS00002E99CB_9606	41.4375	6.14038	70.5403	1.21525e-06	1.48295e-05	0.00204161
hsa-miR-1251-5p	URS00002B4E74_9606	62.5	6.08608	67.9348	4.81798e-07	6.95174e-06	0.00080942
hsa-miR-92a-2-5p	URS0000451A59_9606	10.75	6.015	64.6691	0.00103871	0.00590943	1
hsa-miR-105-3p	URS00002872CB_9606	10.375	5.92777	60.8746	0.00100822	0.00581455	1
hsa-miR-1322	URS000075DEC8_9606	11.0625	5.9201	60.5518	0.00118685	0.00661808	1
hsa-miR-200c-5p	URS0000346F1C_9606	22.875	5.90151	59.7768	2.56774e-05	0.000240226	0.043138
hsa-miR-518a-3p	URS0000024ACC_9606	37.3125	5.87412	58.6523	2.76862e-06	3.19311e-05	0.00465128
hsa-miR-525-3p	URS000075C235_9606	10.375	5.86511	58.2874	0.00135097	0.00736738	1
hsa-miR-520a-3p	URS0000101689_9606	10.3125	5.85419	57.8478	0.00134851	0.00736738	1
hsa-miR-9983-3p	URS0000D4FF80_9606	24.3125	5.83513	57.0886	2.46558e-05	0.000233261	0.0414218
hsa-miR-20b-3p	URS00004FF449_9606	9.3125	5.81458	56.2811	0.00135623	0.00736738	1
hsa-miR-518e-3p	URS000075E57D_9606	21.875	5.80094	55.7514	3.03491e-05	0.00027185	0.0509864
hsa-miR-18b-5p	URS00004565E5_9606	252.625	5.76529	54.3909	2.56736e-08	5.02724e-07	4.31316e-05
hsa-miR-524-3p	URS00003BD367_9606	8.9375	5.71207	52.4209	0.00134997	0.00736738	1
hsa-miR-516b-5p	URS000005E7DD_9606	75.0625	5.69711	51.8803	5.77698e-07	7.72098e-06	0.000970533
hsa-miR-489-3p	URS000009C45F_9606	32.75	5.68624	51.4906	8.96652e-06	8.67794e-05	0.0150638
hsa-miR-561-5p	URS000040828B_9606	83.0625	5.63045	49.5376	6.65315e-08	1.16099e-06	0.000111773
hsa-miR-935	URS000033EBB8_9606	54.8125	5.6025	48.587	6.86512e-07	8.89297e-06	0.00115334
hsa-miR-518f-5p	URS00005CF1BF_9606	25.6875	5.58767	48.0901	8.15878e-06	8.082e-05	0.0137068
hsa-miR-517-5p	URS0000227241_9606	7.25	5.58617	48.0402	0.00197111	0.00999804	1
hsa-miR-876-5p	URS0000470305_9606	8.375	5.58612	48.0384	0.00182672	0.00948326	1
hsa-miR-203b-3p	URS00004A26B5_9606	8.625	5.56965	47.4933	0.00192198	0.00983478	1
hsa-miR-520b-5p	URS0000D5654E_9606	7.3125	5.55083	46.8778	0.00183583	0.00948326	1
hsa-miR-10396b-5p	URS0000D51A84_9606	6.125	5.49695	45.1593	0.00279044	0.0135032	1
hsa-miR-520f-5p	URS000075BA1C_9606	7.25	5.476	44.5084	0.00215269	0.0107891	1
hsa-miR-873-3p	URS000026C425_9606	18.875	5.46542	44.183	6.84359e-05	0.000543614	0.114972
hsa-miR-3664-3p	URS000043C1C3_9606	6.9375	5.40883	42.4834	0.0022417	0.0111264	1
hsa-miR-95-3p	URS00002E2DE7_9606	95.1875	5.31724	39.8703	1.1376e-07	1.87815e-06	0.000191116
hsa-miR-135b-5p	URS000001C659_9606	1635.31	5.31435	39.7905	6.75637e-08	1.16099e-06	0.000113507
hsa-miR-1252-5p	URS000075C0BE_9606	6.75	5.31262	39.7427	0.00270936	0.0131866	1
hsa-miR-338-3p	URS00000254A6_9606	21.625	5.29513	39.2639	3.03023e-05	0.00027185	0.0509079
hsa-miR-1298-3p	URS000075B3DF_9606	7.25	5.29217	39.1834	0.00290375	0.0139712	1
hsa-miR-367-5p	URS000075F0DB_9606	7.625	5.26998	38.5853	0.00368984	0.0172603	1
hsa-miR-1251-3p	URS0000113463_9606	6.3125	5.2104	37.0242	0.00354205	0.0166615	1
hsa-miR-676-3p	URS00004407DC_9606	13.75	5.20518	36.8906	0.000107968	0.000819001	0.181386
hsa-miR-767-3p	URS000050F899_9606	5.75	5.19059	36.5194	0.00348501	0.0164853	1
hsa-miR-200a-5p	URS000023B77E_9606	13.9375	5.14156	35.2991	0.000127369	0.000949071	0.213981
hsa-miR-19b-2-5p	URS000075D58E_9606	6.3125	5.11507	34.657	0.00453914	0.0206592	1
hsa-miR-18b-3p	URS00000A057E_9606	6.125	4.97058	31.3541	0.00732432	0.0309903	1
hsa-miR-18a-3p	URS00004131FE_9606	105.312	4.93408	30.5707	4.95373e-07	6.95174e-06	0.000832227
hsa-miR-96-3p	URS00005176F0_9606	5.1875	4.92847	30.4521	0.00468292	0.021199	1
hsa-miR-598-3p	URS000028FD1A_9606	400.438	4.92371	30.3517	1.45647e-07	2.35835e-06	0.000244686
hsa-miR-219a-2-3p	URS00004ACAAA_9606	24.1875	4.92182	30.312	0.000297336	0.00191112	0.499525
hsa-miR-1286	URS00002EF20A_9606	5.1875	4.83534	28.5484	0.00583321	0.0254485	1
hsa-miR-561-3p	URS000075D1DD_9606	53.0625	4.81843	28.2157	5.11417e-07	7.05923e-06	0.000859181
hsa-miR-1257	URS000075B4B8_9606	3.8125	4.73396	26.6112	0.00823824	0.0343396	1
hsa-miR-520e-5p	URS0000D4F992_9606	4.1875	4.70743	26.1262	0.00702894	0.0300425	1
hsa-miR-551b-5p	URS000025A6B4_9606	4.6875	4.69994	25.9909	0.00743876	0.0313172	1
hsa-miR-488-5p	URS00002A36ED_9606	4.4375	4.67118	25.4779	0.00849169	0.035049	1
hsa-miR-18a-5p	URS000035CC3E_9606	3490.5	4.60998	24.4197	3.84167e-07	5.88125e-06	0.000645401
hsa-miR-1272	URS00000E1E9E_9606	4.25	4.60123	24.2722	0.00829403	0.0344018	1
hsa-miR-522-3p	URS000075E661_9606	4.0625	4.55669	23.5342	0.00922008	0.0376859	1
hsa-miR-1912-5p	URS0000D51A0B_9606	4.3125	4.54185	23.2934	0.0119416	0.0461229	1
hsa-miR-378i	URS0000480E22_9606	4.375	4.5384	23.2378	0.0107867	0.0426405	1
hsa-miR-1250-5p	URS0000277201_9606	3.875	4.47553	22.2469	0.00959726	0.0388504	1
hsa-miR-1912-3p	URS00004A9320_9606	3.9375	4.38287	20.8629	0.013554	0.0516403	1
hsa-miR-5682	URS000075D612_9606	3.625	4.3096	19.8299	0.0170721	0.0633247	1
hsa-miR-378a-3p	URS00000451A1_9606	441.125	4.30384	19.7508	2.78969e-07	4.43193e-06	0.000468668
hsa-miR-184	URS0000543D82_9606	11.5	4.26135	19.1776	0.000288465	0.00186837	0.484621
hsa-miR-556-5p	URS000033CC69_9606	3.1875	4.24945	19.0201	0.0139786	0.0530178	1
hsa-miR-1266-5p	URS00005FDCD1_9606	3.25	4.20295	18.4168	0.0158544	0.0590683	1
hsa-miR-675-3p	URS000027464B_9606	3.1875	4.16039	17.8814	0.0180977	0.0668345	1
hsa-miR-7974	URS000075E96D_9606	27.8125	4.0347	16.3895	2.45873e-05	0.000233261	0.0413067
hsa-miR-3960	URS00003783AB_9606	14.75	3.84971	14.4171	0.000129619	0.00095736	0.217759
hsa-miR-106a-5p	URS00003FE4D4_9606	668	3.84165	14.3367	1.04539e-06	1.29444e-05	0.00175625
hsa-miR-675-5p	URS00004E5112_9606	2.3125	3.81527	14.077	0.0257532	0.0918822	1
hsa-miR-4802-5p	URS000044D459_9606	5.9375	3.78626	13.7968	0.00411062	0.0189557	1
hsa-miR-651-3p	URS000075D3EF_9606	2.25	3.7595	13.5432	0.0280013	0.0990633	1
hsa-miR-1303	URS000032FC1A_9606	12.9375	3.73868	13.3492	0.000272485	0.00183027	0.457775
hsa-miR-520b-3p	URS00000ED701_9606	9.9375	3.72998	13.2689	0.000607298	0.00365246	1
hsa-miR-5583-3p	URS000075CAB4_9606	4.9375	3.64871	12.5421	0.00568857	0.0250774	1
hsa-miR-200b-5p	URS000012A1DD_9606	9.625	3.62989	12.3795	0.000893999	0.00526396	1
hsa-miR-211-5p	URS00001A3555_9606	2.25	3.62054	12.2996	0.0433295	0.139783	1
hsa-miR-5584-5p	URS000075A332_9606	2	3.6097	12.2076	0.0385238	0.12821	1
hsa-miR-548az-5p	URS000075B410_9606	2.0625	3.57066	11.8816	0.0365032	0.122943	1
hsa-miR-1270	URS00002E0524_9606	65.375	3.53934	11.6264	2.86555e-05	0.00026226	0.0481412
hsa-miR-3654	URS000075C695_9606	1.625	3.51342	11.4195	0.0470717	0.147888	1
hsa-miR-651-5p	URS000049FAE8_9606	88.125	3.51077	11.3985	8.534e-06	8.35538e-05	0.0143371
hsa-miR-378a-5p	URS00004BAA8A_9606	70.375	3.48843	11.2233	3.70091e-05	0.000321254	0.0621752
hsa-miR-421	URS00004505E4_9606	479.188	3.4838	11.1874	5.79493e-06	6.05698e-05	0.00973548
hsa-miR-335-3p	URS00005092C2_9606	624.75	3.47704	11.1351	2.68636e-05	0.000248562	0.0451308
hsa-miR-4451	URS000037E170_9606	3.125	3.46482	11.0412	0.0155821	0.0583116	1
hsa-miR-514a-3p	URS00001AADF2_9606	1.9375	3.45468	10.9638	0.0480105	0.149722	1
hsa-miR-573	URS000058BB84_9606	8.875	3.41905	10.6964	0.000925249	0.00541014	1
hsa-miR-19a-3p	URS000006FDD4_9606	3826.62	3.41732	10.6835	6.33664e-05	0.000514456	0.106456
hsa-miR-345-3p	URS0000384659_9606	3.8125	3.30653	9.89382	0.0102396	0.040967	1
hsa-miR-3943	URS000075EDCB_9606	18.125	3.27858	9.70398	0.000287907	0.00186837	0.483683
hsa-miR-19b-3p	URS000013D17D_9606	13651.3	3.24943	9.50989	0.000166642	0.00118909	0.279959
hsa-miR-20a-3p	URS0000042E1F_9606	169.125	3.20848	9.24377	0.000239212	0.00165095	0.401876
hsa-miR-874-3p	URS00005609ED_9606	30.875	3.1985	9.18006	0.000156462	0.00112599	0.262857
hsa-miR-19b-1-5p	URS00001B9622_9606	76.375	3.17798	9.05042	6.92483e-05	0.000544926	0.116337
hsa-miR-4516	URS00000BF7F9_9606	44.625	3.17658	9.04159	0.000273888	0.00183027	0.460131
hsa-miR-17-3p	URS00004636A3_9606	361.812	3.16335	8.9591	4.78494e-05	0.000406961	0.0803869
hsa-miR-20a-5p	URS0000574A2C_9606	14561.2	3.16132	8.94645	0.000185434	0.00131206	0.311529
hsa-miR-301b-5p	URS000076F524_9606	19.9375	3.1526	8.89259	0.000563001	0.00343512	0.945841
hsa-miR-17-5p	URS00002075FA_9606	4127.38	3.14592	8.85146	0.000299813	0.00191244	0.503685
hsa-miR-1248	URS0000057A7C_9606	3.5625	3.05666	8.32042	0.0118263	0.0461006	1
hsa-miR-548f-3p	URS00000B7F84_9606	4.8125	3.04192	8.23585	0.00505129	0.0227443	1
hsa-miR-92a-3p	URS00003768C5_9606	9110.69	2.9105	7.51881	0.000591457	0.00358279	0.993648
hsa-miR-10523-5p	URS0000D4EFF8_9606	4.5	2.90368	7.48332	0.0058261	0.0254485	1
hsa-miR-4735-5p	URS000034435A_9606	2.625	2.90216	7.47542	0.0207281	0.0755544	1
hsa-miR-877-3p	URS0000070B1D_9606	3	2.87923	7.35757	0.0248908	0.089183	1
hsa-miR-582-3p	URS00002573C3_9606	6.9375	2.87533	7.33773	0.00621286	0.0269651	1
hsa-miR-504-5p	URS00005CC20C_9606	76.375	2.86105	7.26543	0.000505318	0.00312851	0.848934
hsa-miR-133a-3p	URS00004C9052_9606	19.1875	2.84318	7.17601	0.00248984	0.0122599	1
hsa-miR-148a-5p	URS00003E16E5_9606	37.5625	2.81123	7.01882	0.00224642	0.0111264	1
hsa-miR-6868-3p	URS000075DF84_9606	2.6875	2.79814	6.95542	0.0483031	0.150078	1
hsa-miR-101-2-5p	URS000075EB3E_9606	3.6875	2.79762	6.95291	0.0111535	0.0438843	1
hsa-miR-877-5p	URS00005240FD_9606	13.4375	2.78978	6.91526	0.000968511	0.00562404	1
hsa-miR-1243	URS000075E096_9606	2.875	2.78135	6.87496	0.0334925	0.114637	1
hsa-miR-4492	URS000045ED38_9606	2.3125	2.74494	6.70363	0.0385045	0.12821	1
hsa-miR-10396b-3p	URS0000D54BA1_9606	2.1875	2.73675	6.66567	0.0316219	0.109122	1
hsa-miR-3529-5p	URS00004F24A9_9606	2.5	2.69295	6.46634	0.0290892	0.102055	1
hsa-miR-206	URS000034B6F5_9606	3.75	2.66289	6.33298	0.014135	0.0533706	1
hsa-miR-296-3p	URS00001F4670_9606	187.188	2.64686	6.26302	0.00150415	0.00806682	1
hsa-miR-92b-5p	URS00001A7F58_9606	62.25	2.64183	6.24123	0.0014537	0.00784626	1
hsa-miR-296-5p	URS00001C3AC1_9606	127.812	2.63463	6.21015	0.00177499	0.00928288	1
hsa-miR-93-5p	URS0000149452_9606	12347.8	2.60337	6.07705	0.00169966	0.00905767	1
hsa-miR-1276	URS000042619A_9606	2.3125	2.57984	5.97874	0.0353637	0.119583	1
hsa-miR-92a-1-5p	URS00001DA458_9606	18.75	2.57717	5.96769	0.00175879	0.00925565	1
hsa-miR-3662	URS00003808EC_9606	4.625	2.5763	5.96409	0.00708583	0.0301327	1
hsa-miR-128-1-5p	URS0000537082_9606	7.4375	2.56279	5.90849	0.00510629	0.0227487	1
hsa-miR-340-3p	URS000048521E_9606	27.6875	2.56002	5.89715	0.00078714	0.00466741	1
hsa-miR-3200-3p	URS0000381B86_9606	27.125	2.54403	5.83217	0.00108724	0.00610303	1
hsa-miR-1246	URS000028C188_9606	33.8125	2.42165	5.35785	0.00215192	0.0107891	1
hsa-miR-148a-3p	URS00003BBF48_9606	20034.8	2.42126	5.35637	0.00688738	0.0295876	1
hsa-miR-4284	URS00001FC26E_9606	8.25	2.414	5.32951	0.00793752	0.0332507	1
hsa-miR-3074-5p	URS0000166778_9606	3.0625	2.41095	5.31826	0.0388287	0.128716	1
hsa-miR-203a-3p	URS00004DA9DB_9606	91.1875	2.39375	5.25521	0.0103147	0.040967	1
hsa-miR-126-5p	URS00001D69F6_9606	381.125	2.36124	5.1381	0.00101537	0.00581593	1
hsa-miR-3115	URS00000BB229_9606	5.4375	2.33813	5.05647	0.00913748	0.0375305	1
hsa-miR-301b-3p	URS0000251D0B_9606	46.6875	2.33631	5.0501	0.00192724	0.00983478	1
hsa-miR-93-3p	URS00000FB1B1_9606	100.438	2.29358	4.90271	0.00172296	0.00912412	1
hsa-miR-301a-5p	URS000020C95B_9606	110.438	2.2787	4.85239	0.00305533	0.014617	1
hsa-miR-375-3p	URS00000ED600_9606	3.8125	2.24573	4.74277	0.0274407	0.0974896	1
hsa-miR-942-5p	URS00005194EC_9606	78.9375	2.17498	4.51579	0.00270301	0.0131866	1
hsa-miR-25-5p	URS00001A9746_9606	68.3125	2.15637	4.45791	0.00409309	0.0189557	1
hsa-miR-33a-3p	URS00003E3B82_9606	8.875	2.13116	4.38069	0.00956833	0.0388504	1
hsa-miR-1-3p	URS00001DC04F_9606	85.25	2.13034	4.37821	0.0101134	0.0407439	1
hsa-miR-548b-5p	URS000059E19C_9606	6.0625	2.11882	4.34339	0.0114047	0.0446638	1
hsa-miR-32-3p	URS00002FC5B0_9606	47.3125	2.11488	4.33153	0.00333712	0.0158749	1
hsa-miR-1290	URS000043F369_9606	3.25	2.07765	4.22119	0.0309812	0.10735	1
hsa-miR-545-5p	URS00004C4520_9606	18.625	2.07477	4.21277	0.00684798	0.0295692	1
hsa-miR-92b-3p	URS000025576D_9606	532.812	2.06857	4.1947	0.00524356	0.0232372	1
hsa-miR-340-5p	URS0000007FBA_9606	1005.94	2.0623	4.17652	0.0102839	0.040967	1
hsa-miR-4448	URS00005F305A_9606	30.625	2.05247	4.14816	0.012526	0.0481592	1
hsa-miR-3912-3p	URS0000472A9B_9606	2.4375	2.04358	4.12269	0.0368295	0.123548	1
hsa-miR-619-5p	URS000075B584_9606	3.625	2.03641	4.10223	0.0490807	0.151541	1
hsa-miR-1275	URS000009EA8F_9606	77.75	2.0212	4.05921	0.00510328	0.0227487	1
hsa-miR-301a-3p	URS00001C11BC_9606	469.438	1.99887	3.99687	0.00453272	0.0206592	1
hsa-miR-106b-5p	URS00004449AE_9606	465.938	1.95549	3.87847	0.00411983	0.0189557	1
hsa-miR-126-3p	URS00001F1DA8_9606	1057.5	1.94484	3.84996	0.0150252	0.0564787	1
hsa-miR-101-5p	URS000017D10B_9606	5.875	1.89976	3.7315	0.02473	0.0889857	1
hsa-miR-3617-5p	URS000012846D_9606	3	1.89686	3.72401	0.0443257	0.142451	1
hsa-miR-652-5p	URS000030C9DE_9606	7.3125	1.88808	3.70142	0.0119388	0.0461229	1
hsa-miR-33b-3p	URS00001270D3_9606	9.5625	1.85412	3.61532	0.0347864	0.118584	1
hsa-miR-150-5p	URS000016FD1A_9606	33.6875	1.84268	3.58675	0.0309734	0.10735	1
hsa-miR-2278	URS000059EB31_9606	3.4375	1.80142	3.48563	0.0398948	0.131217	1
hsa-miR-4485-3p	URS000038446A_9606	9.25	1.78706	3.45111	0.041241	0.135117	1
hsa-miR-130a-5p	URS0000229ECD_9606	74.625	1.75777	3.38176	0.0201123	0.0736284	1
hsa-miR-192-5p	URS0000155642_9606	290.75	1.72412	3.30379	0.0191673	0.0704756	1
hsa-miR-874-5p	URS000073891E_9606	3.9375	1.6834	3.21184	0.0453727	0.144712	1
hsa-miR-7977	URS000075A1F7_9606	215.688	1.68254	3.20993	0.0287389	0.101247	1
hsa-miR-378d	URS00001234DF_9606	4.125	1.67184	3.1862	0.0472469	0.147888	1
hsa-miR-130b-3p	URS00002C0FCB_9606	575.062	1.66552	3.17229	0.0131247	0.0502318	1
hsa-miR-4791	URS000002CF68_9606	11.1875	1.66158	3.16363	0.0214045	0.0776835	1
hsa-miR-25-3p	URS00004F9744_9606	7424.12	1.5528	2.93385	0.04647	0.146546	1
hsa-miR-12135	URS0000D52303_9606	320.312	1.54812	2.92436	0.0351325	0.119281	1
hsa-miR-1305	URS000040EC3B_9606	17.75	1.53489	2.89766	0.0325958	0.112023	1
hsa-miR-643	URS00001941B8_9606	6.625	1.52305	2.87398	0.0303939	0.10619	1
hsa-miR-3684	URS0000759FC1_9606	5.5625	1.50531	2.83886	0.0393623	0.129973	1
hsa-miR-548k	URS000038718E_9606	14	1.45914	2.74945	0.0240485	0.0869048	1
hsa-miR-106b-3p	URS0000384021_9606	362.812	1.45282	2.73742	0.0456907	0.145176	1
hsa-miR-374b-3p	URS00001EFEC1_9606	81.75	1.42852	2.69171	0.0429473	0.139083	1
hsa-miR-454-5p	URS000031602A_9606	24.1875	1.4196	2.67511	0.0418675	0.136637	1
hsa-miR-1301-3p	URS00000FC8EB_9606	17.625	1.35744	2.56231	0.0420408	0.136673	1
hsa-miR-4785	URS0000266339_9606	1.75	-1.50373	-2.83575	0.0481301	#N/A	1
hsa-miR-155-5p	URS0000D54CAD_9606	2044.75	-1.66886	-3.17962	0.0464678	0.146546	1
hsa-miR-642a-3p	URS00000E7139_9606	2.25	-1.68927	-3.22493	0.0440462	#N/A	1
hsa-miR-224-5p	URS0000D55DFB_9606	2735.25	-1.69492	-3.2376	0.0497776	0.152966	1
hsa-miR-3129-5p	URS00000F7766_9606	13	-1.82539	-3.54402	0.0491339	0.151541	1
hsa-miR-6500-3p	URS000075BB5D_9606	4.25	-1.95442	-3.87559	0.0451243	0.144466	1
