# Supplementary material for: Combined Noncoding RNA-mRNA Regulomics Signature in Reprogramming and Pluripotency in iPSCs
Source: Cells. 2022 Nov 29;11(23):3833. doi: 10.3390/cells11233833 (PMC9737797; doi:10.3390/cells11233833)
Supplement: Supplementary file 1 [file cells-11-03833-s001.zip › TableS2 piRNA analysis iPSCs vs. Fibroblasts.xlsx]

## Sheet: iPSCs vs. fibro view
Name
