# Supplementary material for: Combined Noncoding RNA-mRNA Regulomics Signature in Reprogramming and Pluripotency in iPSCs
Source: Cells. 2022 Nov 29;11(23):3833. doi: 10.3390/cells11233833 (PMC9737797; doi:10.3390/cells11233833)
Supplement: Supplementary file 1 [file cells-11-03833-s001.zip › TableS3 miRNA analysis Fibroblast high reprogramming efficiency vs. Normal reprogramming efficiency.xlsx]

## Sheet: High vs. Normal view
Name	Identifier	Max group mean	Log₂ fold change	Fold change	P-value	FDR p-value	Bonferroni
hsa-miR-340-3p	hsa-miR-340-3p	256	-6.37573	-83.0399	0.00133913	0.0985653	1
hsa-miR-4747-3p	hsa-miR-4747-3p	76.3333	-4.5822	-23.9541	0.0233772	0.595611	1
hsa-miR-3960	hsa-miR-3960	155.333	-4.41777	-21.3738	0.00965748	0.353705	1
hsa-miR-193b-5p	hsa-miR-193b-5p	99.6667	-4.40781	-21.2267	0.0231282	0.595611	1
hsa-miR-451a	hsa-miR-451a	73.3333	-4.34944	-20.385	0.0196009	0.546957	1
hsa-miR-3184-5p	hsa-miR-3184-5p	584.667	-4.23777	-18.8667	0.0013456	0.0985653	1
hsa-miR-6728-5p	hsa-miR-6728-5p	86.3333	-4.22707	-18.7273	0.0283628	0.637844	1
hsa-miR-3198	hsa-miR-3198	126.667	-4.11383	-17.3136	0.0476386	0.787565	1
hsa-miR-6840-5p	hsa-miR-6840-5p	46.6667	-3.98954	-15.8844	0.0483829	0.787565	1
hsa-miR-182-5p	hsa-miR-182-5p	55.6667	-3.94779	-15.4313	0.0435624	0.773563	1
hsa-miR-548q	hsa-miR-548q	285.667	-3.91995	-15.1364	0.00840035	0.353705	1
hsa-miR-335-5p	hsa-miR-335-5p	870.333	-3.86333	-14.5538	0.008794	0.353705	1
hsa-miR-6789-3p	hsa-miR-6789-3p	47.6667	-3.83172	-14.2384	0.0434292	0.773563	1
hsa-miR-7108-3p	hsa-miR-7108-3p	94	-3.80843	-14.0104	0.0307908	0.644408	1
hsa-miR-486-5p	hsa-miR-486-5p	265.333	-3.5677	-11.8573	0.011751	0.405062	1
hsa-miR-1469	hsa-miR-1469	355	-3.5524	-11.7322	0.00653322	0.348042	1
hsa-miR-218-1-3p	hsa-miR-218-1-3p	200	-3.40932	-10.6245	0.0291192	0.637844	1
hsa-miR-193a-5p	hsa-miR-193a-5p	473.667	-3.31978	-9.98509	0.00948231	0.353705	1
hsa-miR-5089-5p	hsa-miR-5089-5p	775.667	-3.24541	-9.48344	0.014769	0.480812	1
hsa-miR-302a-3p	hsa-miR-302a-3p	1347	-3.12518	-8.72517	0.0166733	0.514239	1
hsa-miR-4446-3p	hsa-miR-4446-3p	69	-3.09618	-8.55152	0.0434165	0.773563	1
hsa-miR-1200	hsa-miR-1200	1202.67	-3.02367	-8.13231	0.028877	0.637844	1
hsa-miR-126-3p	hsa-miR-126-3p	364.333	-2.50736	-5.68578	0.0455586	0.785215	1
hsa-miR-5191	hsa-miR-5191	6.33333	2.13148	4.38165	0.0413977	#N/A	1
hsa-miR-4797-5p	hsa-miR-4797-5p	23	2.59029	6.02222	0.0477698	#N/A	1
hsa-miR-3151-3p	hsa-miR-3151-3p	163	2.60062	6.06548	0.0375451	0.758671	1
hsa-miR-2681-3p	hsa-miR-2681-3p	6	2.66298	6.33342	0.0143138	#N/A	1
hsa-miR-6867-5p	hsa-miR-6867-5p	21	2.72506	6.61187	0.0139388	#N/A	1
hsa-miR-200a-5p	hsa-miR-200a-5p	33	2.83632	7.14194	0.0219311	#N/A	1
hsa-miR-520g-5p	hsa-miR-520g-5p	15	2.85154	7.21772	0.00336999	#N/A	1
hsa-miR-194-5p	hsa-miR-194-5p	159	2.92049	7.57101	0.0178685	0.523546	1
hsa-miR-1843	hsa-miR-1843	71	2.92441	7.59163	0.0391081	0.763912	1
hsa-miR-556-5p	hsa-miR-556-5p	62	2.98865	7.93731	0.0293887	0.637844	1
hsa-miR-6076	hsa-miR-6076	2	3.04925	8.2778	0.0433411	#N/A	1
hsa-miR-6731-3p	hsa-miR-6731-3p	25	3.09649	8.55335	0.0148784	#N/A	1
hsa-miR-4744	hsa-miR-4744	37	3.10406	8.59833	0.00628724	#N/A	1
hsa-miR-3713	hsa-miR-3713	4	3.13964	8.81306	0.00409566	#N/A	1
hsa-miR-6758-5p	hsa-miR-6758-5p	52	3.24276	9.46602	0.00705597	#N/A	1
hsa-miR-6068	hsa-miR-6068	5	3.25233	9.52902	0.00119269	#N/A	1
hsa-miR-1294	hsa-miR-1294	104	3.35276	10.216	0.00788929	0.353705	1
hsa-miR-656-3p	hsa-miR-656-3p	303	3.50189	11.3285	0.00493246	0.289042	1
hsa-miR-600	hsa-miR-600	19	3.59769	12.1064	0.00295764	#N/A	1
hsa-miR-3651	hsa-miR-3651	4	3.67307	12.7557	0.00191753	#N/A	1
hsa-miR-7852-3p	hsa-miR-7852-3p	162	3.87434	14.6653	0.00344935	0.224591	1
hsa-miR-6509-5p	hsa-miR-6509-5p	57	4.06037	16.6837	0.00300255	#N/A	1
hsa-miR-6832-5p	hsa-miR-6832-5p	66	4.23958	18.8904	0.0004698	#N/A	0.981881
hsa-miR-3921	hsa-miR-3921	1840	4.37253	20.7139	0.000550162	0.0537325	1
hsa-miR-20b-3p	hsa-miR-20b-3p	1068	4.4517	21.8824	0.000263499	0.0357616	0.550714
hsa-miR-4536-5p	hsa-miR-4536-5p	5744	4.47893	22.2994	0.000270051	0.0357616	0.564407
hsa-miR-3617-3p	hsa-miR-3617-3p	5432	4.81555	28.1595	0.000305133	0.0357616	0.637728
hsa-miR-6885-3p	hsa-miR-6885-3p	682	5.05629	33.2733	0.000135818	0.0357616	0.283859
hsa-miR-4697-3p	hsa-miR-4697-3p	1857	6.03904	65.7553	2.45206e-06	0.00143691	0.0051248
