# Supplementary material for: Combined Noncoding RNA-mRNA Regulomics Signature in Reprogramming and Pluripotency in iPSCs
Source: Cells. 2022 Nov 29;11(23):3833. doi: 10.3390/cells11233833 (PMC9737797; doi:10.3390/cells11233833)
Supplement: Supplementary file 1 [file cells-11-03833-s001.zip › TableS4 mRNA analysis Fibroblast high reprogramming efficiency vs. normal reprogramming efficiency.xlsx]

## Sheet: Sheet2
Name	Chromosome	Region	Max group mean	Log₂ fold change	Fold change	P-value	FDR p-value	Bonferroni
CBSL	21	complement(6444869..6468040)	13.7612	-13.7676	-13946.4	0.0100212	0.764923	1
H2AC19	1	149851061..149851624	13.7754	-11.5196	-2935.86	0.0283414	0.999973	1
HOXB9	17	complement(48621156..48626358)	1.72952	-10.7245	-1691.96	0.0473377	0.999973	1
RELN	7	complement(103471784..103989658)	4.79621	-7.40699	-169.718	5.61039e-05	0.0239238	0.944734
F8A3	X	complement(155456914..155458672)	2.6152	-6.97725	-125.997	4.78941e-05	0.0227948	0.806488
CSF2RB	22	36913628..36940439	0.865915	-6.88556	-118.239	0.000161378	0.0593506	1
PTPRD	9	complement(8314246..10612723)	0.365743	-6.78861	-110.554	0.00101704	0.181754	1
ACTG2	2	73892314..73919865	1.18202	-6.7655	-108.797	0.000432525	0.0979113	1
SLC38A5	X	complement(48458537..48470260)	4.88508	-6.61744	-98.1854	2.61907e-06	0.00231417	0.0441024
HOXC10	12	53985065..53990279	1.71085	-6.5526	-93.8703	0.0047711	0.49491	1
ACAN	15	88803436..88875354	18.18	-6.5377	-92.906	2.35772e-07	0.000381527	0.00397017
IGFN1	1	201190824..201228952	1.49382	-6.43755	-86.6757	0.00134813	0.215994	1
SLITRK1	13	complement(83877205..83882393)	0.458533	-6.02542	-65.1377	0.00108921	0.189522	1
SIM2	21	36699115..36749917	7.70797	-5.98024	-63.1292	4.34468e-05	0.0213048	0.731601
OPCML	11	complement(132414977..133532519)	2.62928	-5.80259	-55.8152	1.37537e-09	3.70937e-06	2.31598e-05
BEX1	X	complement(103062651..103064171)	34.43	-5.77082	-54.5998	0.000189693	0.0667306	1
PSG2	19	complement(43064209..43083045)	2.57031	-5.60839	-48.7857	2.24635e-05	0.0114061	0.378262
MYH11	16	complement(15703135..15857028)	0.243953	-5.5672	-47.4125	0.00505799	0.516315	1
CES1	16	complement(55802851..55833337)	11.1096	-5.45459	-43.8526	7.35818e-05	0.0305308	1
ACTC1	15	complement(34790230..34795549)	80.3712	-5.44895	-43.6814	1.74025e-06	0.00176005	0.0293041
RARRES2	7	complement(150338317..150341662)	29.3071	-5.44037	-43.4226	0.000401875	0.0958915	1
ADGRF5	6	complement(46852522..46954943)	0.256123	-5.39094	-41.9599	0.00593389	0.555042	1
ATP6V1G2-DDX39B	6	complement(31530219..31546608)	0.734653	-5.35651	-40.9705	0.00396895	0.44601	1
RIMS1	6	71886703..72403143	1.31264	-5.2761	-38.7492	1.76707e-08	4.08495e-05	0.000297556
LEP	7	128241278..128257629	0.775698	-5.23596	-37.6861	0.00354811	0.413062	1
CHST15	10	complement(124007668..124093598)	2.09113	-5.18795	-36.4525	2.07454e-10	6.71405e-07	3.49332e-06
NSUN7	4	40749925..40811184	0.269254	-5.17007	-36.0037	0.013312	0.912777	1
ARFGEF3	6	138161939..138344663	0.0803808	-5.03486	-32.7827	0.0124999	0.895017	1
LIF	22	complement(30240453..30246759)	6.26355	-5.01471	-32.3279	5.00013e-05	0.0231177	0.841971
PNMA2	8	complement(26504701..26514092)	2.74117	-5.01312	-32.2923	0.00144561	0.224931	1
EREG	4	74365145..74388749	1.16982	-4.99507	-31.8908	0.000886511	0.17078	1
TDRP	8	complement(489792..545781)	0.622421	-4.99027	-31.7849	0.00117032	0.201469	1
PCDH1	5	complement(141853111..141879246)	1.28179	-4.94007	-30.698	4.48597e-06	0.00329963	0.0755392
ANKRD1	10	complement(90912096..90921276)	24.381	-4.92158	-30.3071	7.15453e-11	2.89437e-07	1.20475e-06
FAM155A	13	complement(107163510..107867496)	0.66864	-4.90936	-30.0513	5.57638e-07	0.000751975	0.00939007
SIRPB1	20	complement(1563521..1620061)	0.181663	-4.89976	-29.852	0.034243	0.999973	1
PTGDS	9	136975092..136981742	17.6443	-4.89654	-29.7856	5.61799e-05	0.0239238	0.946013
TMEM178B	7	141074064..141480380	0.0985198	-4.86204	-29.0818	0.0122372	0.887989	1
ERBB3	12	56076799..56103505	0.133345	-4.82706	-28.3851	0.0160754	0.979817	1
LHX9	1	197911902..197935478	4.52694	-4.79628	-27.786	2.71717e-06	0.00231417	0.0457543
HOXB8	17	complement(48611377..48615292)	0.79139	-4.75405	-26.9843	0.0128946	0.905772	1
ANGPTL4	19	8363289..8374370	11.6521	-4.71904	-26.3374	8.15911e-05	0.0330077	1
PDK4	7	complement(95583499..95596516)	0.265804	-4.71576	-26.2776	0.0210814	0.999973	1
SERPINB2	18	63871692..63903888	21.5684	-4.6998	-25.9884	3.39621e-06	0.00261702	0.0571888
CTAGE8	7	complement(144266701..144269288)	0.692546	-4.67302	-25.5106	0.00550033	0.529336	1
ITIH5	10	complement(7559270..7666998)	0.437421	-4.6441	-25.0042	0.00360946	0.417202	1
TM4SF20	2	complement(227362038..227381995)	0.894127	-4.62583	-24.6895	0.00245207	0.325241	1
FOLR3	11	72114869..72139892	0.687561	-4.62124	-24.6111	0.0154478	0.979293	1
KCNH1	1	complement(210676823..211134165)	2.11558	-4.61889	-24.5711	0.00255478	0.333398	1
MTRNR2L1	17	22523111..22524663	0.575661	-4.60231	-24.2903	0.044553	0.999973	1
EPGN	4	74308470..74316789	1.7314	-4.57017	-23.7551	1.77398e-05	0.0102524	0.298721
NPIPA8	16	complement(18317942..18336736)	2.45785	-4.50202	-22.6592	0.00932256	0.732319	1
FBLL1	5	168529305..168530634	1.18081	-4.48626	-22.4129	0.00605319	0.556549	1
ADRA2C	4	3766348..3768526	1.40005	-4.46	-22.0087	0.000647971	0.134429	1
CCDC81	11	86374736..86423109	1.26159	-4.44189	-21.7341	0.000953311	0.177539	1
DAW1	2	227871054..227924344	0.277261	-4.41321	-21.3064	0.0342097	0.999973	1
CDH8	16	complement(61647242..62037035)	0.729415	-4.39572	-21.0496	1.93084e-05	0.0106946	0.325134
EPDR1	7	37683843..37951936	5.95861	-4.28451	-19.4879	5.34206e-08	0.000108057	0.00089955
ERICH2	2	170783786..170798971	1.12039	-4.2114	-18.525	0.0376826	0.999973	1
MSTN	2	complement(190055700..190062729)	1.55235	-4.18696	-18.2138	0.000569968	0.121358	1
NTN4	12	complement(95657807..95791152)	20.0393	-4.16822	-17.9788	1.31072e-15	2.121e-11	2.20712e-11
KRT14	17	complement(41582279..41586895)	1.52009	-4.16561	-17.9463	0.0117861	0.863	1
SIX2	2	complement(45005182..45009452)	0.295565	-4.15665	-17.8351	0.0294911	0.999973	1
ZMAT1	X	complement(101882288..101932079)	0.183966	-4.15502	-17.8149	0.0238821	0.999973	1
KRT34	17	complement(41377650..41382403)	4.13336	-4.14608	-17.705	1.06432e-05	0.0068891	0.17922
IFI27	14	94104836..94116698	79.8022	-4.13184	-17.5311	0.000965752	0.177589	1
CD36	7	80369575..80679277	1.57983	-4.12922	-17.4993	0.00351014	0.411603	1
IRF6	1	complement(209785617..209806175)	0.132498	-4.12633	-17.4643	0.0287848	0.999973	1
PDE11A_1	2	complement(177623244..178072777)	0.59732	-4.11333	-17.3076	2.25556e-05	0.0114061	0.379815
ITGA7	12	complement(55684568..55716043)	3.62378	-4.09943	-17.1416	9.62789e-07	0.00111285	0.0162124
DISP2	15	40358219..40378621	0.184182	-4.08098	-16.9237	0.00291509	0.367319	1
MGP	12	complement(14880864..14885857)	1.61433	-4.0191	-16.2132	0.00783559	0.653406	1
P2RX5	17	complement(3672199..3696240)	0.42801	-4.01326	-16.1478	0.0139375	0.928135	1
ZFP57	6	complement(29672392..29681110)	0.265199	-3.99284	-15.9207	0.0365944	0.999973	1
PCDHB3	5	141100473..141103827	0.172001	-3.98889	-15.8773	0.0484918	0.999973	1
KCNJ6	21	complement(37607373..38121345)	0.0283221	-3.96317	-15.5967	0.0356388	0.999973	1
GCOM1	15	57591908..57714745	0.0724238	-3.96251	-15.5895	0.0448076	0.999973	1
INHBB	2	120346136..120351803	16.3937	-3.90668	-14.9978	0.00219138	0.308355	1
LRRC4	7	complement(128027071..128032107)	0.122371	-3.89387	-14.8652	0.0391345	0.999973	1
PLXDC2	10	19816239..20289856	1.17564	-3.88986	-14.824	0.0189556	0.999973	1
FRMPD4	X	11822423..12724523	1.09298	-3.87683	-14.6906	0.000240826	0.0721676	1
TNFSF9	19	6531026..6535924	1.25251	-3.8656	-14.5768	0.00539435	0.529039	1
SLAMF8	1	159826811..159837492	0.166868	-3.85086	-14.4286	0.0494409	0.999973	1
DOK5	20	54475593..54651169	3.92457	-3.83477	-14.2685	0.00134369	0.215994	1
KRBOX1	3	42809483..42942792	1.17345	-3.83251	-14.2462	0.00144291	0.224931	1
CLEC14A	14	complement(38254000..38256093)	13.0911	-3.831	-14.2313	0.000188612	0.0667306	1
HHIP	4	144646156..144745271	0.140142	-3.82134	-14.1364	0.0383939	0.999973	1
PPP1R14C	6	150143044..150250392	0.220044	-3.78368	-13.7721	0.0484753	0.999973	1
KLHL30	2	238138668..238152947	0.253551	-3.77091	-13.6508	0.0418899	0.999973	1
PDE3A	12	20369245..20684381	0.183213	-3.74722	-13.4284	0.0299353	0.999973	1
MKX	10	complement(27672874..27746060)	15.4478	-3.70354	-13.028	0.000235577	0.0719266	1
PALMD	1	99646113..99694541	2.077	-3.69865	-12.9839	0.00223083	0.308541	1
DSG2	18	31498177..31549008	0.289266	-3.68485	-12.8603	0.0316552	0.999973	1
NLRP10	11	complement(7957537..7965426)	0.903546	-3.67336	-12.7583	0.00142654	0.224931	1
SFRP4	7	complement(37905932..38025695)	2.02987	-3.63898	-12.4578	0.00202052	0.287688	1
TCF21	6	133889138..133895553	0.636123	-3.6168	-12.2678	0.0249531	0.999973	1
FBN2	5	complement(128257909..128659185)	7.38787	-3.61048	-12.2142	0.0028269	0.36387	1
C21orf59-TCP10L	21	complement(32402511..32612865)	0.110334	-3.58124	-11.9691	0.00717053	0.613934	1
AC025165.3	12	57772660..57797554	0.498712	-3.57428	-11.9115	0.0170941	0.999973	1
CACNB4	2	complement(151832768..152099475)	0.244174	-3.54925	-11.7066	0.0156852	0.979293	1
BIRC3	11	102317450..102339403	0.717943	-3.51977	-11.4698	0.000433019	0.0979113	1
PSG1	19	complement(42866464..42879822)	0.870361	-3.50892	-11.3839	0.00420044	0.462392	1
SH3BGR	21	39445855..39515506	7.46015	-3.50421	-11.3468	0.00104308	0.183468	1
IFITM10	11	complement(1732406..1750595)	0.314573	-3.48777	-11.2182	0.0216797	0.999973	1
ZFHX2	14	complement(23520857..23556192)	0.217003	-3.43501	-10.8154	0.0132396	0.912777	1
AGT	1	complement(230702523..230714122)	1.21852	-3.42486	-10.7395	0.0171408	0.999973	1
HTR2A	13	complement(46831550..46897076)	1.73807	-3.40903	-10.6223	0.00703993	0.605958	1
RARB	3	25174332..25597932	2.50411	-3.4084	-10.6177	0.00550394	0.529336	1
NCF2	1	complement(183555563..183590876)	0.584698	-3.39379	-10.5107	0.0196626	0.999973	1
CSTA	3	122325248..122341969	2.09533	-3.38726	-10.4633	0.0133814	0.913663	1
LAMC2	1	183186238..183245127	4.59935	-3.38574	-10.4522	0.00305016	0.37111	1
GATD3A	21	44133610..44210114	0.895888	-3.36758	-10.3215	0.0147134	0.952371	1
ADAP1	7	complement(897900..955407)	1.05328	-3.35828	-10.2552	0.00897559	0.712244	1
HAPLN3	15	complement(88877288..88895626)	6.90369	-3.35288	-10.2169	5.16258e-06	0.00363221	0.0869327
TGFB2	1	218345336..218444619	2.71723	-3.34282	-10.1459	0.000195382	0.0672698	1
PCDHB2	5	141094606..141098703	0.584314	-3.31732	-9.96809	0.015031	0.965205	1
PADI1	1	17205128..17246007	0.182269	-3.31167	-9.92912	0.0358889	0.999973	1
CSGALNACT1	8	complement(19404161..19758029)	1.58063	-3.29941	-9.84515	0.0106258	0.799318	1
KRT7	12	52232520..52252186	99.2487	-3.29409	-9.80888	0.00430964	0.468044	1
LCP1	13	complement(46125920..46211871)	0.164094	-3.29402	-9.80842	0.0396692	0.999973	1
AC002316.1	17	2755705..3037741	0.234679	-3.28108	-9.72082	0.0345813	0.999973	1
FGFR2	10	complement(121478334..121598458)	2.20463	-3.25717	-9.56106	0.00133173	0.215994	1
CCND2	12	4273762..4305353	0.19626	-3.25514	-9.5476	0.0361577	0.999973	1
LYPD6B	2	149038107..149215262	3.99705	-3.25347	-9.53655	0.000357781	0.0890709	1
NFIB	9	complement(14081843..14398983)	1.42116	-3.18807	-9.11389	5.43644e-05	0.0239238	0.915442
SVIL	10	complement(29457338..29736781)	1.77421	-3.18548	-9.09755	0.00147392	0.227152	1
TACSTD2	1	complement(58575433..58577252)	0.53646	-3.16469	-8.96742	0.0369944	0.999973	1
GSTA1	6	complement(52791371..52803860)	0.785003	-3.16267	-8.95486	0.0353253	0.999973	1
PRICKLE1	12	complement(42456757..42590355)	2.03047	-3.15134	-8.88478	1.32797e-05	0.00819635	0.223617
SUSD5	3	complement(33150043..33218810)	0.506972	-3.10458	-8.60147	0.0320517	0.999973	1
DUSP8	11	complement(1554051..1572271)	0.727119	-3.09953	-8.5714	0.0136082	0.921369	1
LGR5	12	71439798..71586310	0.255725	-3.07984	-8.45519	0.0388274	0.999973	1
EPB41L4B	9	complement(109171975..109320964)	0.616887	-3.07512	-8.4276	0.00555428	0.529336	1
ENPP4	6	46129989..46146688	0.308439	-3.06687	-8.37952	0.037388	0.999973	1
HES4	1	complement(998962..1000172)	2.19666	-3.06538	-8.37088	0.0269777	0.999973	1
MYH2	17	complement(10521148..10549700)	2.35338	-3.05042	-8.28456	0.000551735	0.119437	1
HSPB7	1	complement(16014028..16019594)	76.4595	-2.94693	-7.71107	3.24138e-07	0.000476836	0.00545815
RASGRP1	15	complement(38488103..38565575)	1.72445	-2.93415	-7.64304	0.00283776	0.36387	1
AC021087.5	5	218298..314955	0.860907	-2.92806	-7.61087	0.00897897	0.712244	1
FO681492.1	10	complement(47750864..47763592)	0.696159	-2.92543	-7.597	0.0210585	0.999973	1
TGFA	2	complement(70447284..70554193)	0.434884	-2.91088	-7.52078	0.0421518	0.999973	1
RHOJ	14	63204114..63293508	3.95439	-2.91053	-7.51897	0.00684205	0.598476	1
CLDN1	3	complement(190305707..190322446)	1.17655	-2.89291	-7.42765	0.0487717	0.999973	1
RIPOR2	6	complement(24804282..25042170)	1.04949	-2.88312	-7.37745	0.0108847	0.804273	1
BANK1	4	101411286..102074812	0.814663	-2.88003	-7.36163	0.0146906	0.952371	1
SYNPO2	4	118850688..119061247	10.1284	-2.83868	-7.15363	1.98269e-05	0.0106946	0.333865
MTRNR2L8	11	complement(10507894..10509186)	5.6965	-2.82668	-7.09439	0.01715	0.999973	1
SGCG	13	23180952..23325165	9.47337	-2.82595	-7.09079	0.000553565	0.119437	1
LDLRAD2	1	21812265..21825225	0.345963	-2.74409	-6.69965	0.0425082	0.999973	1
NOG	17	56593699..56595611	4.42907	-2.72004	-6.58892	0.00507317	0.516315	1
NPAS1	19	47019837..47045775	8.80214	-2.71732	-6.57649	0.000800932	0.158057	1
HUNK	21	31873020..32044633	0.991275	-2.70009	-6.49845	0.00202672	0.287688	1
SPP1	4	87975650..87983426	1.07407	-2.69697	-6.48437	0.0380508	0.999973	1
PDE1C	7	complement(31751179..32428131)	2.29812	-2.6684	-6.35722	2.61634e-06	0.00231417	0.0440565
EGR2	10	complement(62811996..62919900)	5.29074	-2.65153	-6.28332	0.0354383	0.999973	1
TUSC3	8	15417215..15766649	15.8109	-2.64898	-6.27225	2.34918e-07	0.000381527	0.00395579
TNFRSF10C	8	23102590..23117437	2.60333	-2.64265	-6.24479	0.0235842	0.999973	1
LYNX1	8	complement(142771197..142777810)	3.22219	-2.64154	-6.23995	0.00192435	0.283089	1
ELN	7	74027789..74069907	187.417	-2.63516	-6.21245	0.000232919	0.0719266	1
FBXO32	8	complement(123497889..123541206)	12.9148	-2.61627	-6.13164	0.00735542	0.62317	1
ANXA3	4	78551747..78610451	1.47313	-2.6004	-6.06454	0.0317651	0.999973	1
ZNF883	9	complement(112997120..113050043)	1.08416	-2.58676	-6.00748	0.038317	0.999973	1
MYH3	17	complement(10628526..10657309)	1.16334	-2.5596	-5.89545	0.0310979	0.999973	1
FGD4	12	32399529..32646050	0.308763	-2.54755	-5.8464	0.0297138	0.999973	1
SCN9A	2	complement(166195185..166376001)	1.86651	-2.54729	-5.84537	0.000954508	0.177539	1
HAS3	16	69105653..69118719	0.838047	-2.5321	-5.78412	0.0409398	0.999973	1
PCDH9	13	complement(66302834..67230445)	0.149555	-2.50082	-5.66009	0.024543	0.999973	1
BAMBI	10	28677510..28682932	7.15827	-2.48558	-5.6006	0.00297662	0.367319	1
IFI6	1	complement(27666064..27672198)	508.724	-2.47985	-5.5784	0.0333064	0.999973	1
LRRN3	7	111091006..111125454	4.82215	-2.46135	-5.50731	0.00410928	0.455454	1
HBEGF	5	complement(140332843..140346603)	3.95501	-2.45755	-5.49283	0.00866483	0.704594	1
KRT19	17	complement(41523617..41528308)	38.6803	-2.45192	-5.47142	0.0471263	0.999973	1
LIMCH1	4	41359607..41700044	6.12272	-2.44458	-5.44366	0.014437	0.942013	1
APCDD1L	20	complement(58459101..58515399)	14.0409	-2.44317	-5.43836	0.000435645	0.0979113	1
PRELP	1	203475806..203491352	1.40136	-2.43167	-5.39517	0.00602562	0.556549	1
ERAP2	5	96875986..96919703	2.51958	-2.42662	-5.37633	0.0284048	0.999973	1
PRUNE2	9	complement(76611376..76906114)	2.30191	-2.42351	-5.36474	0.0010221	0.181754	1
ADAMTSL4	1	150549369..150560937	12.5431	-2.41603	-5.33699	0.000226057	0.0719266	1
RDH5	12	55720367..55724705	2.62124	-2.40417	-5.2933	0.0395546	0.999973	1
CADM1	11	complement(115169218..115504957)	1.04154	-2.38814	-5.2348	0.0261745	0.999973	1
ITGB2	21	complement(44885953..44931989)	1.54319	-2.38421	-5.22058	0.0326712	0.999973	1
SCUBE3	6	35213956..35253079	38.5062	-2.37837	-5.19951	0.0181747	0.999973	1
GDF15	19	18374731..18389176	10.5342	-2.36496	-5.1514	0.000402955	0.0958915	1
PCDH7	4	30720415..31146805	0.853814	-2.36097	-5.13717	0.00425801	0.465562	1
FOXC2	16	86566829..86569728	2.72495	-2.35034	-5.09944	0.01911	0.999973	1
SLC1A7	1	complement(53087179..53142632)	0.580216	-2.33429	-5.04303	0.0477055	0.999973	1
NRCAM	7	complement(108147623..108456717)	0.560281	-2.31744	-4.98448	0.0381382	0.999973	1
PGF	14	complement(74941834..74955626)	12.2298	-2.31363	-4.97131	0.0206551	0.999973	1
NEK10	3	complement(27110085..27369460)	0.522137	-2.30361	-4.9369	0.0408601	0.999973	1
KIAA1671	22	24952730..25197448	0.335004	-2.29194	-4.89714	0.0398986	0.999973	1
GRIK2	6	101181257..102070083	1.21476	-2.25592	-4.7764	0.0144029	0.942013	1
TNXB	6	complement(32041153..32115334)	3.66192	-2.24651	-4.74532	0.00322513	0.383742	1
LRRC2	3	complement(46515385..46580099)	4.54443	-2.22579	-4.67766	0.000333853	0.0857524	1
BMP6	6	7726099..7881728	1.29893	-2.21354	-4.63813	0.024067	0.999973	1
ADRA2A	10	111077029..111080907	2.03853	-2.21202	-4.63324	0.0187459	0.999973	1
SLC25A4	4	185143266..185150382	2.20835	-2.2068	-4.61651	0.00459789	0.486294	1
NR2F1	5	93583222..93594611	5.31332	-2.19652	-4.58374	0.00527169	0.526584	1
SCRG1	4	complement(173384701..173406380)	2.13271	-2.19632	-4.58307	0.0397834	0.999973	1
NRXN2	11	complement(64606174..64723197)	0.708917	-2.19436	-4.57685	0.0197646	0.999973	1
DSP	6	7541617..7586714	55.8113	-2.18728	-4.55446	0.00293959	0.367319	1
SORBS2	4	complement(185585444..185956652)	0.947788	-2.13149	-4.38169	0.0256082	0.999973	1
AC068580.4	11	complement(1734821..1763954)	2.83609	-2.1288	-4.37352	0.00296966	0.367319	1
GBP3	1	complement(89006679..89022894)	10.171	-2.12792	-4.37088	0.00556094	0.529336	1
FOXL2NB	3	138947217..138953990	2.67828	-2.11572	-4.33406	0.00381774	0.432019	1
KRT18	12	52948871..52952906	21.9711	-2.09841	-4.28237	0.0425939	0.999973	1
AKAP6	14	32329298..32837684	4.07183	-2.09838	-4.28229	0.00589333	0.554453	1
USP53	4	119212587..119295517	15.7688	-2.0913	-4.26133	0.00240882	0.324829	1
GSAP	7	complement(77310751..77416349)	1.53084	-2.08106	-4.23119	0.0265414	0.999973	1
EDN1	6	12290361..12297194	3.3466	-2.07666	-4.21828	0.0365469	0.999973	1
RFLNA	12	123973241..124316024	5.19011	-2.06923	-4.19662	0.0310771	0.999973	1
DUSP1	5	complement(172768096..172771195)	101.489	-2.06557	-4.18599	0.00202643	0.287688	1
DYSF	2	71453722..71686768	1.13828	-2.05612	-4.15866	0.0299942	0.999973	1
NCAM1	11	112961247..113278436	1.85476	-2.04493	-4.12652	0.0107242	0.799318	1
C11orf96	11	43925342..43943878	13.5446	-2.04086	-4.11491	0.00817863	0.67181	1
CNN1	19	11538767..11550323	64.1505	-2.03335	-4.09353	0.000679965	0.139281	1
CHSY3	5	129904465..130186634	1.96607	-2.02792	-4.07816	0.0266175	0.999973	1
PAPPA2	1	176463171..176845601	1.65272	-2.02775	-4.07768	0.0195722	0.999973	1
SGMS2	4	107824563..107915047	6.38428	-2.01994	-4.05566	0.00126304	0.210706	1
FRAS1	4	78057323..78544269	1.56115	-1.99607	-3.98913	0.00770802	0.646276	1
CAVIN2	2	complement(191834310..191847088)	3.81413	-1.99331	-3.98148	0.0155566	0.979293	1
BEND7	10	complement(13438484..13528974)	0.864682	-1.97315	-3.92625	0.0204316	0.999973	1
CPA4	7	130293134..130324180	3.78848	-1.96826	-3.91295	0.0129944	0.906357	1
SRGN	10	69088103..69104805	59.327	-1.96409	-3.90166	0.0234408	0.999973	1
SULF1	8	69466624..69660915	97.3708	-1.95272	-3.87103	0.000490974	0.108835	1
MFGE8	15	complement(88898683..88913381)	215.345	-1.94567	-3.85216	0.000343729	0.0869097	1
MEGF6	1	complement(3487951..3611508)	36.5629	-1.91152	-3.76205	0.001499	0.228837	1
PLPPR4	1	99263953..99309590	2.56583	-1.91094	-3.76053	0.0138894	0.928135	1
ID4	6	19837370..19842197	8.65088	-1.91075	-3.76005	0.00890807	0.712244	1
TIMP3	22	32801701..32863043	469.412	-1.90789	-3.75259	0.00373671	0.427072	1
DEPTOR	8	119873717..120050918	8.02134	-1.89561	-3.72079	0.0012136	0.204568	1
NMNAT2	1	complement(183248237..183418380)	2.36191	-1.89038	-3.70734	0.0246067	0.999973	1
TPD52L1	6	125119049..125264407	7.58967	-1.87527	-3.6687	0.0134467	0.914265	1
TNFAIP3	6	137867214..137883312	4.95921	-1.87197	-3.66031	0.00564027	0.533748	1
UCHL1	4	41256413..41268455	91.4592	-1.86206	-3.63526	0.000845804	0.164901	1
DNAJC6	1	65248219..65415871	1.09551	-1.85822	-3.62561	0.0345725	0.999973	1
ERRFI1	1	complement(8004404..8026309)	17.9727	-1.8484	-3.60101	0.00313075	0.378073	1
MEDAG	13	30906271..30925572	18.4537	-1.84763	-3.59909	0.00548401	0.529336	1
LIMS2	2	complement(127638381..127681786)	14.0469	-1.84759	-3.59898	0.00184395	0.276285	1
FNDC4	2	complement(27491883..27495200)	14.0521	-1.84562	-3.59406	0.00538526	0.529039	1
SERPINE1	7	101127104..101139247	869.786	-1.84007	-3.58028	0.00121149	0.204568	1
AMIGO2	12	complement(47075707..47079951)	26.4456	-1.83569	-3.56941	0.0355337	0.999973	1
FLG	1	complement(152302165..152325239)	2.49233	-1.79159	-3.46195	0.0161062	0.979817	1
PLXNB3	X	153764196..153779346	2.8541	-1.78996	-3.45806	0.00473738	0.494582	1
MEST	7	130486171..130506465	4.27248	-1.7805	-3.43546	0.014862	0.958153	1
IGFBP3	7	complement(45912245..45921874)	2142.85	-1.77515	-3.42273	0.00196232	0.286074	1
PPP1R14A	19	complement(38251237..38256532)	14.3841	-1.7749	-3.42214	0.00513537	0.519378	1
MFAP3L	4	complement(169986597..170033031)	1.58062	-1.74995	-3.36346	0.0243801	0.999973	1
FGF14	13	complement(101710804..102402457)	0.889685	-1.74874	-3.36065	0.0294082	0.999973	1
ALS2CL	3	complement(46668995..46693704)	0.872991	-1.74796	-3.35883	0.0315273	0.999973	1
TGM2	20	complement(38127385..38166578)	16.5781	-1.74469	-3.35122	0.000616387	0.129537	1
ENC1	5	complement(74627406..74641424)	12.0428	-1.71636	-3.28606	0.00074734	0.149302	1
LACC1	13	43879284..43893932	4.12949	-1.70664	-3.26399	0.00941199	0.735772	1
IGFBP7	4	complement(57030773..57110385)	312.156	-1.70027	-3.24962	0.00245204	0.325241	1
KRTAP1-5	17	complement(41026026..41027208)	16.8547	-1.69804	-3.2446	0.0048339	0.49823	1
IMPA2	18	11981025..12030877	4.54778	-1.67806	-3.19996	0.0466462	0.999973	1
FOXL2	3	complement(138944224..138947137)	2.24497	-1.66377	-3.16843	0.0431433	0.999973	1
SPATC1L	21	complement(46161148..46184476)	2.29241	-1.64233	-3.12169	0.0469855	0.999973	1
FSTL3	19	676392..683392	23.4952	-1.64194	-3.12085	0.0332766	0.999973	1
PDCD1LG2	9	5510531..5571282	16.7136	-1.63532	-3.10656	0.0131181	0.911059	1
NOTCH3	19	complement(15159038..15200995)	24.0781	-1.62579	-3.08611	0.00349167	0.411603	1
ADAMTS7	15	complement(78759206..78811464)	10.0494	-1.60183	-3.03528	0.0174064	0.999973	1
EFNB2	13	complement(106489745..106535662)	4.57455	-1.58987	-3.01023	0.02828	0.999973	1
CORO2B	15	68578993..68727806	7.86435	-1.57573	-2.98086	0.0445008	0.999973	1
SEMA7A	15	complement(74409289..74433958)	85.3061	-1.54129	-2.91054	0.00473698	0.494582	1
ANKRD9	14	complement(102501767..102509799)	1.81786	-1.53036	-2.88859	0.0256112	0.999973	1
GATA6	18	22169392..22202528	3.01021	-1.52787	-2.8836	0.029533	0.999973	1
MCAM	11	complement(119308529..119321521)	33.4181	-1.50678	-2.84176	0.0234058	0.999973	1
TES	7	116210506..116258783	27.051	-1.50427	-2.83681	0.00239654	0.324829	1
DKK1	10	52314281..52318042	39.1775	-1.50358	-2.83545	0.00701725	0.605958	1
NFASC	1	204828651..205022822	12.9593	-1.50136	-2.8311	0.00374764	0.427072	1
TFPI2	7	complement(93885396..93890753)	24.6214	-1.49452	-2.81771	0.00805195	0.664779	1
PRSS23	11	86791059..86952910	41.3461	-1.48396	-2.79715	0.00285573	0.36387	1
SLC7A5	16	complement(87830023..87869507)	105.63	-1.47734	-2.78435	0.00893148	0.712244	1
GOLGA8A	15	complement(34379068..34437466)	11.8773	-1.47718	-2.78405	0.0143501	0.942013	1
THNSL2	2	88170295..88186636	4.49572	-1.47625	-2.78225	0.0378194	0.999973	1
FGF7	15	49423178..49488775	30.8657	-1.47452	-2.77891	0.0468359	0.999973	1
RCAN1	21	complement(34513142..34615113)	51.8656	-1.46937	-2.76901	0.0159969	0.979817	1
TAGLN	11	117199370..117207464	653.396	-1.46709	-2.76464	0.0100003	0.764923	1
TXNRD1	12	104215779..104350307	100.551	-1.46304	-2.75689	0.0138033	0.926824	1
ICAM1	19	10271093..10286615	22.0542	-1.46116	-2.7533	0.0454286	0.999973	1
CPEB2	4	15002674..15070153	5.60498	-1.45309	-2.73794	0.00905866	0.71506	1
ACTA2	10	complement(88935074..88991339)	785.436	-1.44224	-2.71742	0.0198517	0.999973	1
CCPG1	15	complement(55340032..55408510)	26.5284	-1.43892	-2.71117	0.0101423	0.770532	1
GPR1	2	complement(206175316..206218047)	15.8716	-1.42913	-2.69285	0.0187309	0.999973	1
OSTM1	6	complement(108041409..108165854)	8.37579	-1.42869	-2.69202	0.0143856	0.942013	1
MYBL1	8	complement(66562175..66614247)	7.55498	-1.42022	-2.67627	0.0232125	0.999973	1
SAMD9	7	complement(93099513..93118023)	11.7285	-1.41755	-2.67132	0.0207619	0.999973	1
PODXL	7	complement(131500262..131558217)	9.48894	-1.41457	-2.66581	0.0357292	0.999973	1
COBLL1	2	complement(164653624..164843679)	1.34923	-1.41328	-2.66342	0.0478948	0.999973	1
DNAJB9	7	108569867..108574850	14.4322	-1.39902	-2.63722	0.0264432	0.999973	1
PODN	1	53062052..53085501	52.4321	-1.38067	-2.6039	0.0247039	0.999973	1
GADD45A	1	67685201..67688334	42.7862	-1.36748	-2.5802	0.0107057	0.799318	1
CHST3	10	71964395..72013558	14.481	-1.36622	-2.57794	0.0168075	0.999973	1
STC2	5	complement(173314713..173329503)	84.6573	-1.36318	-2.57251	0.0212124	0.999973	1
LGALS3BP	17	complement(78971238..78979947)	56.6158	-1.36091	-2.56847	0.0227272	0.999973	1
NOMO3	16	16232528..16294811	20.7489	-1.35197	-2.55261	0.0132793	0.912777	1
JAG1	20	complement(10637684..10673999)	6.9092	-1.34355	-2.53775	0.0227396	0.999973	1
NIPAL3	1	24415802..24472976	11.7536	-1.34329	-2.53729	0.0241348	0.999973	1
LOXL2	8	complement(23296897..23425328)	356.463	-1.31916	-2.4952	0.026595	0.999973	1
KCTD20	6	36442767..36491143	52.7124	-1.31809	-2.49335	0.0123952	0.891461	1
LURAP1L	9	12775020..12823060	12.4736	-1.30212	-2.46591	0.0187606	0.999973	1
SGK1	6	complement(134169246..134318112)	11.6786	-1.26263	-2.39932	0.0353504	0.999973	1
IGFBP5	2	complement(216672105..216695549)	321.333	-1.24617	-2.37211	0.0271455	0.999973	1
GFRA1	10	complement(116056925..116273467)	7.2465	-1.2377	-2.35823	0.0199869	0.999973	1
STAT1	2	complement(190908460..191020960)	101.473	-1.23698	-2.35705	0.0379418	0.999973	1
PARD3B	2	204545475..205620162	3.60461	-1.23311	-2.35074	0.0446966	0.999973	1
INHBA	7	complement(41667168..41705834)	35.2654	-1.22496	-2.33749	0.0358182	0.999973	1
C1orf198	1	complement(230837119..230869589)	64.551	-1.22339	-2.33494	0.0202322	0.999973	1
MFAP5	12	complement(8637346..8662888)	173.76	-1.2187	-2.32737	0.0289007	0.999973	1
LOX	5	complement(122063195..122078360)	344.559	-1.21866	-2.3273	0.0292664	0.999973	1
CCN2	6	complement(131948176..131951372)	695.482	-1.21514	-2.32163	0.0437196	0.999973	1
PXDC1	6	complement(3722614..3752026)	61.7789	-1.20514	-2.30559	0.0411545	0.999973	1
TENM3	4	182143987..182803024	12.8211	-1.19981	-2.2971	0.0404809	0.999973	1
CSRP1	1	complement(201483530..201509456)	199.933	-1.19508	-2.28958	0.044484	0.999973	1
PERP	6	complement(138088505..138107419)	10.6745	-1.19453	-2.2887	0.0210402	0.999973	1
JPH2	20	complement(44111695..44187578)	10.8636	-1.18908	-2.28008	0.0348021	0.999973	1
KLF2	19	16324817..16327874	19.0442	-1.18556	-2.27452	0.0413566	0.999973	1
RHOD	11	67056847..67072017	17.5031	-1.18361	-2.27144	0.0427405	0.999973	1
PDE4DIP	1	148808181..149048286	8.87484	-1.17497	-2.25788	0.0334515	0.999973	1
GDNF	5	complement(37812677..37840041)	4.30035	-1.17351	-2.25559	0.0489625	0.999973	1
FGF2	4	122826708..122898236	58.1271	-1.17095	-2.2516	0.0292373	0.999973	1
FHL2	2	complement(105357712..105438513)	39.3118	-1.15965	-2.23403	0.0324303	0.999973	1
STS	X	7147237..7804358	5.49454	-1.15172	-2.22179	0.0430416	0.999973	1
EZR	6	complement(158765741..158819368)	38.7879	-1.13485	-2.19595	0.0472195	0.999973	1
HSPB8	12	119178642..119221131	10.7456	-1.13001	-2.18861	0.0443585	0.999973	1
F3	1	complement(94529173..94541759)	73.1623	-1.12511	-2.18118	0.042379	0.999973	1
SPRYD3	12	complement(53064316..53079404)	18.0123	-1.10583	-2.15222	0.044021	0.999973	1
TNFRSF12A	16	3018445..3022383	160.9	-1.08489	-2.12121	0.0328476	0.999973	1
HIPK2	7	complement(139561570..139777998)	4.30162	-1.06812	-2.0967	0.0412693	0.999973	1
ATP10D	4	47485275..47593486	10.7899	-1.06589	-2.09346	0.0321906	0.999973	1
RRM2B	8	complement(102204502..102238961)	11.7272	-1.0127	-2.01769	0.0409548	0.999973	1
BRI3	7	98252379..98310441	50.0445	-1.00395	-2.00548	0.032772	0.999973	1
EMP2	16	complement(10528422..10580632)	13.4971	1.06329	2.08969	0.0404461	0.999973	1
TSHZ1	18	75210755..75289950	6.97193	1.08906	2.12736	0.0493776	0.999973	1
SLC35E2B	1	complement(1659529..1692795)	14.1815	1.09041	2.12935	0.0271126	0.999973	1
PBX1	1	164555584..164899296	14.5959	1.0984	2.14118	0.0334251	0.999973	1
MEIS2	15	complement(36889204..37101299)	15.745	1.11489	2.16578	0.0397104	0.999973	1
ISLR	15	74173710..74176872	123.269	1.17513	2.25814	0.0357087	0.999973	1
CPNE2	16	57092583..57148369	8.88514	1.17728	2.2615	0.0433619	0.999973	1
KIF26B	1	245154985..245709432	6.23094	1.1798	2.26545	0.0348442	0.999973	1
ADAM33	20	complement(3667965..3682246)	34.8572	1.18362	2.27146	0.0209531	0.999973	1
COL6A3	2	complement(237324003..237414207)	944.436	1.18571	2.27475	0.0365056	0.999973	1
VIM	10	17228241..17237593	2864.35	1.20988	2.31319	0.0463681	0.999973	1
BTN3A2	6	26365159..26378320	10.9274	1.21748	2.3254	0.0328012	0.999973	1
LRIG3	12	complement(58872149..58920522)	9.30809	1.23134	2.34785	0.0337398	0.999973	1
GLI3	7	complement(41960949..42237870)	6.15129	1.24532	2.37071	0.0274234	0.999973	1
ANGPTL2	9	complement(127087348..127122635)	18.0382	1.27311	2.41683	0.0310406	0.999973	1
PRICKLE2	3	complement(64092236..64445476)	4.92367	1.28474	2.43638	0.01293	0.905772	1
TBX3	12	complement(114670255..114684175)	13.6927	1.30368	2.46857	0.0376903	0.999973	1
CCDC8	19	complement(46410329..46413564)	11.5702	1.3254	2.50602	0.0417496	0.999973	1
SRPX	X	complement(38149336..38220924)	60.6088	1.35334	2.55504	0.0123464	0.891461	1
TNS3	7	complement(47275154..47582558)	27.4715	1.37212	2.58851	0.0153818	0.979293	1
CRABP2	1	complement(156699606..156705816)	207.754	1.38493	2.6116	0.0137351	0.926091	1
OLFML3	1	113979391..114035572	232.324	1.39748	2.63441	0.00755172	0.636469	1
PHLDA1	12	complement(76025447..76033932)	19.9588	1.42038	2.67656	0.027432	0.999973	1
AC058822.1	4	53377839..54295272	8.94649	1.42654	2.68802	0.048805	0.999973	1
MSX1	4	4859665..4863936	22.4367	1.42731	2.68945	0.0202817	0.999973	1
NHSL2	X	71910818..72161750	4.66861	1.43042	2.69524	0.0128901	0.905772	1
BAALC	8	103140713..103230305	28.921	1.45047	2.73296	0.0251865	0.999973	1
FADS1	11	complement(61799627..61829318)	11.4133	1.45346	2.73865	0.00316086	0.378882	1
SERPINF1	17	1762029..1777565	62.8718	1.48051	2.79048	0.0183596	0.999973	1
IL1R1	2	102064544..102179874	46.0534	1.52593	2.87973	0.00695404	0.605002	1
DCHS1	11	complement(6621330..6655809)	9.72072	1.54332	2.91465	0.00229669	0.314958	1
TNC	9	complement(115019575..115118257)	255.229	1.57119	2.97149	0.00614676	0.557844	1
CLU	8	complement(27596917..27614700)	23.5391	1.60844	3.04923	0.0312375	0.999973	1
KCNIP3	2	95297327..95386077	5.52026	1.60892	3.05024	0.0373732	0.999973	1
HTRA3	4	8269754..8307098	7.21677	1.62036	3.07451	0.0409557	0.999973	1
INSIG1	7	155297776..155310235	19.5867	1.63052	3.09624	0.00536844	0.529039	1
LDLR	19	11089462..11133820	13.7315	1.63356	3.10278	0.0159812	0.979817	1
SELENBP1	1	complement(151364304..151372707)	10.7	1.63899	3.11448	0.0375281	0.999973	1
AXIN2	17	complement(65528563..65561648)	4.54481	1.64223	3.12148	0.0398815	0.999973	1
GLT8D2	12	complement(103988984..104064183)	37.7425	1.68937	3.22516	0.00671162	0.593483	1
C1QTNF6	22	complement(37180166..37199385)	11.7227	1.70484	3.25994	0.0029963	0.367319	1
ENPP1	6	131808016..131895155	29.7978	1.70728	3.26545	0.0334851	0.999973	1
GLI1	12	57459785..57472268	2.43324	1.72556	3.3071	0.0454707	0.999973	1
CRIP1	14	105486317..105488947	38.9386	1.7668	3.40299	0.000953693	0.177539	1
FBLN1	22	45502238..45601135	46.3637	1.77029	3.41122	0.0309244	0.999973	1
SCARA3	8	27633868..27676776	76.9848	1.78786	3.45302	0.0346256	0.999973	1
SLC38A4	12	complement(46764761..46832408)	5.75288	1.80468	3.49351	0.0171309	0.999973	1
VWA5A	11	124115404..124147721	1.71401	1.80587	3.49641	0.0299986	0.999973	1
NPR3	5	32689070..32791724	15.6334	1.81858	3.52733	0.00253146	0.333041	1
HR	8	complement(22114419..22133384)	3.50357	1.82864	3.55201	0.0322544	0.999973	1
SLIT2	4	20251905..20620561	46.9839	1.84874	3.60187	0.00524699	0.526584	1
SERPINB7	18	63752935..63805376	15.2647	1.85962	3.62911	0.00440813	0.474061	1
AMOT	X	complement(112774503..112840815)	2.52699	1.89227	3.71218	0.0107682	0.799318	1
HCFC1R1	16	complement(3022620..3024286)	56.891	1.94673	3.85499	0.000411997	0.0966223	1
PLXNA4	7	complement(132123332..132648688)	1.4498	1.95986	3.89023	0.00681134	0.598476	1
PDE7B	6	135851701..136195574	7.02706	1.96309	3.89897	0.00404872	0.451837	1
TENM4	11	complement(78652829..79441030)	3.35677	2.00053	4.00147	0.00617069	0.557844	1
QPRT	16	29663279..29698699	8.68856	2.00775	4.02155	0.0165539	0.999973	1
NES	1	complement(156668763..156677407)	20.3393	2.18256	4.53959	9.03592e-05	0.0356632	1
MMP3	11	complement(102835801..102843609)	13.3801	2.18728	4.55446	0.00881893	0.712244	1
ENPEP	4	110365733..110565285	2.24325	2.21662	4.64803	0.00734337	0.62317	1
COL14A1	8	120059780..120373573	1.20099	2.24333	4.73488	0.0106978	0.799318	1
DNM1	9	128191655..128255248	9.26194	2.24392	4.73684	0.00169736	0.256697	1
CUBN	10	complement(16823966..17129811)	1.67372	2.25186	4.76296	0.0127898	0.905772	1
TBC1D8	2	complement(101007617..101252866)	1.93722	2.30357	4.93677	0.0318094	0.999973	1
SLC6A15	12	complement(84859491..84913615)	1.25588	2.33072	5.03057	0.0192242	0.999973	1
FADS2	11	61792980..61867354	28.8835	2.40158	5.2838	2.99847e-06	0.00242606	0.0504912
XPNPEP2	X	129738974..129769536	1.99421	2.45037	5.46556	0.0235995	0.999973	1
TCIM	8	40153482..40155310	3.40533	2.47298	5.5519	0.0499466	0.999973	1
MAP1LC3B2	12	116548105..116576606	2.17546	2.54078	5.81902	0.047944	0.999973	1
HGF	7	complement(81699010..81770438)	1.21605	2.54569	5.83888	0.00960261	0.73995	1
PRLR	5	complement(35048756..35230487)	0.933138	2.56429	5.91464	0.0151313	0.967803	1
EIF3CL	16	complement(28379579..28403879)	8.63569	2.60431	6.08099	0.000290407	0.0782684	1
SFRP2	4	complement(153780591..153789083)	2.88861	2.72614	6.61682	0.0338321	0.999973	1
GUCY1B1	4	155758992..155807774	1.64881	2.74743	6.7152	0.0142989	0.942013	1
NKD1	16	50548396..50649249	0.10235	2.74924	6.72364	0.042509	0.999973	1
SCD	10	100347233..100364826	47.954	2.76594	6.80193	1.05931e-06	0.00114278	0.0178377
CYTL1	4	complement(5014586..5019458)	7.52116	2.80337	6.98069	0.0357954	0.999973	1
COLEC12	18	complement(316737..500722)	46.7018	2.82512	7.08674	0.00024911	0.0732927	1
AP002373.1	11	114400682..114443932	1.07406	2.82632	7.09264	0.0404501	0.999973	1
CPXM1	20	complement(2794074..2800627)	2.68128	2.84285	7.17434	0.0340037	0.999973	1
SEPTIN4	17	complement(58520250..58544368)	1.15791	2.85327	7.22635	0.026449	0.999973	1
OGN	9	complement(92383268..92404696)	1.39296	2.87351	7.32845	0.0157252	0.979293	1
PIANP	12	complement(6693792..6700800)	0.56666	2.91386	7.5363	0.0258799	0.999973	1
GRIN2A	16	complement(9753404..10182754)	0.101176	2.94814	7.71755	0.0348246	0.999973	1
PTGS2	1	complement(186671791..186680423)	38.0448	2.94933	7.72391	0.000723578	0.146362	1
TMEFF2	2	complement(191949043..192194933)	0.252285	2.97474	7.86115	0.029083	0.999973	1
SH2D6	2	85418931..85437029	0.111221	2.9752	7.86366	0.0475126	0.999973	1
B3GNT5	3	183253253..183298504	0.297237	2.9912	7.95133	0.0250524	0.999973	1
GRTP1	13	complement(113324163..113364148)	1.18688	3.03018	8.16909	0.0240148	0.999973	1
TLE6	19	2977538..2995179	0.206829	3.03498	8.19635	0.0380496	0.999973	1
LRRIQ3	1	complement(74026015..74198187)	0.153604	3.08406	8.47998	0.0301306	0.999973	1
TMEM30B	14	complement(61277370..61281761)	0.807043	3.09656	8.55375	0.0243532	0.999973	1
C1QTNF7	4	15339818..15446166	0.097375	3.14207	8.82791	0.0374726	0.999973	1
AC120114.4	16	29817239..29830627	1.6003	3.19866	9.18107	0.0275552	0.999973	1
NPIPB15	16	74377878..74392080	1.27109	3.26552	9.61658	0.0203632	0.999973	1
CDH20	18	61333430..61555779	0.0683613	3.26999	9.64643	0.0392762	0.999973	1
GADL1	3	complement(30726200..30894765)	0.0612662	3.31151	9.92803	0.032756	0.999973	1
MMP27	11	complement(102691487..102705769)	0.455317	3.35498	10.2317	0.0229551	0.999973	1
NSG1	4	4348140..4419058	0.457593	3.37772	10.3943	0.0112948	0.830786	1
GFAP	17	complement(44903159..44916937)	0.314674	3.38408	10.4402	0.00957082	0.73995	1
ROR2	9	complement(91563091..91950228)	4.32917	3.39027	10.4851	0.000235464	0.0719266	1
SRL	16	complement(4189374..4242080)	0.0436924	3.44793	10.9126	0.0263367	0.999973	1
AC008575.1	5	112827213..112867582	1.8462	3.45617	10.9752	0.0391409	0.999973	1
FCGR2A	1	161505430..161524013	0.0517155	3.46755	11.0621	0.0315775	0.999973	1
RDM1	17	complement(35918066..35930773)	0.0901027	3.46783	11.0642	0.0307059	0.999973	1
PNLDC1	6	159800249..159820704	0.0881391	3.46834	11.0681	0.0366386	0.999973	1
VAT1L	16	77788564..77980107	21.0577	3.55986	11.793	8.07574e-07	0.00100524	0.0135987
FIBCD1	9	complement(130902438..130939286)	9.24721	3.57766	11.9394	0.00022393	0.0719266	1
WNT7B	22	complement(45920366..45977162)	0.987849	3.5935	12.0713	0.00609869	0.557565	1
AC006978.2	7	30362400..30412502	1.2291	3.63707	12.4414	0.0242141	0.999973	1
CCNB3	X	50202713..50351914	0.0983792	3.67006	12.7291	0.015941	0.979817	1
TRH	3	129974688..129977935	3.88992	3.70808	13.069	0.00856232	0.699775	1
FYB1	5	complement(39105252..39274528)	0.123664	3.73689	13.3326	0.0263776	0.999973	1
CLEC18B	16	complement(74408270..74421953)	0.620251	3.78524	13.787	0.0160542	0.979817	1
APOL4	22	complement(36189124..36204840)	0.405494	3.86613	14.5821	0.00442363	0.474061	1
DENND2A	7	complement(140518420..140673993)	2.62029	3.88859	14.811	0.000116548	0.0446207	1
GALNT8	12	4720400..4851927	0.0170842	3.91945	15.1311	0.0341035	0.999973	1
KIF12	9	complement(114086126..114099291)	0.0585853	3.91967	15.1334	0.0313168	0.999973	1
WDR93	15	89690811..89743638	0.0381566	3.91967	15.1334	0.0315782	0.999973	1
CYSLTR1	X	complement(78271468..78327691)	0.0512095	3.91995	15.1364	0.0305239	0.999973	1
EFNB3	17	7705202..7711372	3.55242	3.94404	15.3913	0.000222065	0.0719266	1
FGD5	3	14810853..14934571	0.0418713	3.94642	15.4167	0.0191343	0.999973	1
SCN4B	11	complement(118133377..118152888)	0.0547307	3.94687	15.4215	0.0173343	0.999973	1
TRABD2B	1	complement(47760528..47997385)	0.0662238	4.06958	16.7905	0.0157345	0.979293	1
AC019117.4	7	17299295..17467234	0.787983	4.12572	17.4568	0.0128107	0.905772	1
CRB1	1	197268204..197478455	0.0155472	4.23636	18.8483	0.0186471	0.999973	1
APCDD1	18	10454635..10489949	5.46717	4.2485	19.0076	0.000313654	0.0818638	1
ADH1B	4	complement(99304971..99352760)	0.364861	4.34728	20.3546	0.00186243	0.276494	1
THSD7A	7	complement(11370365..11832198)	0.0567526	4.34923	20.3821	0.00632504	0.568621	1
CLUL1	18	596988..650334	0.105736	4.45696	21.9623	0.00657095	0.584237	1
SCARA5	8	complement(27869883..27992673)	0.0487542	4.4952	22.5523	0.0121123	0.882892	1
OR7D2	19	9178979..9188818	0.0719833	4.71546	26.2721	0.00787383	0.653406	1
FAM83B	6	54846771..54945099	0.0740995	4.83267	28.4957	0.00451382	0.480543	1
CYP24A1	20	complement(54153446..54173986)	0.0799564	4.90561	29.9735	0.00600367	0.556549	1
SOX11	2	5692384..5701385	0.21745	4.94735	30.8533	0.000288544	0.0782684	1
ECEL1	2	complement(232479827..232487834)	0.0371897	5.26605	38.4803	0.0424731	0.999973	1
TLR9	3	complement(52221080..52226163)	0.0275896	5.26605	38.4803	0.042367	0.999973	1
H2AC14	6	complement(27814354..27814740)	0.275896	5.26605	38.4803	0.0422613	0.999973	1
OR2A4	6	complement(131699644..131701401)	0.0607348	5.26605	38.4803	0.0421561	0.999973	1
ZNF705D	8	12104389..12115516	0.0316173	5.26605	38.4803	0.0420513	0.999973	1
ITGAL	16	30472719..30523185	0.019584	5.26605	38.4803	0.0419619	0.999973	1
AC015688.4	17	27623364..27640777	0.146263	5.26605	38.4803	0.0418729	0.999973	1
FAM3B	21	41304212..41357727	0.0694676	5.26605	38.4803	0.0417279	0.999973	1
SHOX	X	624344..659411	0.0243549	5.26605	38.4803	0.0415842	0.999973	1
DGAT2L6	X	70177483..70205704	0.0623667	5.26605	38.4803	0.0414416	0.999973	1
SLC2A14	12	complement(7812512..7891148)	0.312735	5.4878	44.8739	0.000274205	0.0778453	1
EPHA5	4	complement(65319563..65670495)	0.141161	5.54295	46.6223	0.000370077	0.0907361	1
CFAP99	4	2418974..2462942	0.0619505	5.67194	50.9828	0.0280778	0.999973	1
CGB2	19	49031912..49033238	0.16573	5.67194	50.9828	0.0282853	0.999973	1
TSTD1	1	complement(161037631..161038977)	2.11966	5.68389	51.4068	0.000261262	0.0754954	1
MMP1	11	complement(102789919..102798160)	561.36	5.75993	54.1889	3.06281e-12	1.65208e-08	5.15747e-08
AL358075.4	1	complement(46043661..46176488)	0.114587	5.98835	63.4853	0.0207922	0.999973	1
AL049844.3	6	143857318..143938471	0.118952	5.98835	63.4853	0.0208082	0.999973	1
AC008758.1	19	complement(12461559..12551474)	0.0395012	5.98835	63.4853	0.020956	0.999973	1
LPAR3	1	complement(84811602..84893206)	0.432804	6.05378	66.4307	0.000118569	0.0446207	1
AC010422.6	19	complement(12525720..12580975)	0.200527	6.17135	72.0714	0.000290144	0.0782684	1
ST6GAL2	2	complement(106801600..106887108)	0.0923471	6.21918	74.5006	0.00099422	0.180769	1
CALR3	19	complement(16479057..16496192)	0.165281	6.2477	75.9878	0.0156787	0.979293	1
HIF3A	19	46297046..46343433	0.331872	6.58142	95.7645	1.36758e-05	0.00819635	0.230286
GUCY1A1	4	155666711..155732349	0.0505189	6.65811	100.993	0.00955853	0.73995	1
KSR2	12	complement(117453012..117968990)	0.0200228	6.97725	125.998	0.00648419	0.579708	1
EIF2S3B	12	10505602..10523135	1.24853	7.03556	131.194	1.00617e-05	0.00678411	0.169429
GSTM1	1	109687814..109709039	20.4784	7.43075	172.536	4.93603e-15	3.99374e-11	8.31178e-11
AC011452.2	19	complement(49909501..49958391)	1.36173	8.10867	276.027	0.0022185	0.308541	1
EEF1E1-BLOC1S5	6	complement(8015726..8102530)	1.34392	8.50599	363.545	0.00128003	0.211362	1
SPHKAP	2	complement(227979955..228181687)	0.286608	9.4535	701.112	0.000295042	0.0782684	1
