# Supplementary material for: Combined Noncoding RNA-mRNA Regulomics Signature in Reprogramming and Pluripotency in iPSCs
Source: Cells. 2022 Nov 29;11(23):3833. doi: 10.3390/cells11233833 (PMC9737797; doi:10.3390/cells11233833)
Supplement: Supplementary file 1 [file cells-11-03833-s001.zip › TableS5 miRNA analysis iPSCs high reprogramming efficiency vs. normal reprogramming ef-ficiency.xlsx]

## Sheet: Sheet1
Name	Identifier	Max group mean	Log₂ fold change	Fold change	P-value	FDR p-value	Bonferroni
hsa-miR-199a-5p	URS0000554A4F_9606	107.667	-4.08656	-16.9894	0.000362663	0.493954	0.57192
hsa-miR-10a-5p	URS000016D2D4_9606	41.7778	-3.35615	-10.24	0.00193353	0.609835	1
hsa-let-7c-5p	URS000050DE77_9606	51.4444	-3.26504	-9.61334	0.0012529	0.493954	1
hsa-miR-199a-3p	URS00003F2D94_9606	1698.11	-2.92334	-7.58601	0.00257138	0.675843	1
hsa-miR-219a-2-3p	URS00004ACAAA_9606	41.1111	-2.44501	-5.44528	0.0174844	0.917632	1
hsa-miR-10b-5p	URS000058760A_9606	37.4444	-2.34714	-5.08814	0.0193387	0.917632	1
hsa-miR-330-5p	URS00003380C1_9606	44.6667	-2.28153	-4.86192	0.00101534	0.493954	1
hsa-miR-486-5p	URS00004BF1DC_9606	380.111	-2.13128	-4.38106	0.00589096	0.917632	1
hsa-miR-143-3p	URS00005C2A6D_9606	527.333	-2.02869	-4.08035	0.00653429	0.917632	1
hsa-miR-142-5p	URS00001E0AEA_9606	367.889	-1.96596	-3.90672	0.0242976	0.917632	1
hsa-let-7e-5p	URS000000B1C9_9606	112.778	-1.96338	-3.89975	0.0287132	0.917632	1
hsa-miR-142-3p	URS00002620A7_9606	4082.89	-1.9182	-3.77952	0.0245021	0.917632	1
hsa-let-7f-5p	URS00003B7674_9606	705.111	-1.89135	-3.70982	0.0225332	0.917632	1
hsa-miR-152-3p	URS00003AFD9B_9606	102.222	-1.62275	-3.07962	0.0273204	0.917632	1
hsa-miR-181a-5p	URS00003DA300_9606	36	-1.61252	-3.05786	0.0353479	0.917632	1
hsa-miR-100-5p	URS000040D674_9606	63.6667	-1.60169	-3.03498	0.0270715	0.917632	1
hsa-miR-450b-5p	URS0000422A99_9606	78.5556	-1.555	-2.93834	0.0059415	0.917632	1
hsa-miR-124-3p	URS00000ADB79_9606	160.556	-1.55083	-2.92986	0.0180242	0.917632	1
hsa-miR-1911-5p	URS00007455B8_9606	53.5556	-1.54445	-2.91693	0.0281988	0.917632	1
hsa-miR-1261	URS00003975B5_9606	21.1111	-1.54181	-2.91159	0.0283397	0.917632	1
hsa-miR-503-5p	URS00000F6E49_9606	76.3333	-1.53582	-2.89954	0.0106821	0.917632	1
hsa-miR-424-5p	URS00000F0F49_9606	130.556	-1.44826	-2.72878	0.0255079	0.917632	1
hsa-miR-372-3p	URS0000759ECA_9606	4713	2.31513	4.97648	0.0283821	0.917632	1
hsa-miR-372-5p	URS000075B4E5_9606	154	2.5107	5.69897	0.027733	0.917632	1
hsa-miR-373-3p	URS0000508C13_9606	4003.33	2.76281	6.78717	0.0137226	0.917632	1
