# Supplementary material for: Combined Noncoding RNA-mRNA Regulomics Signature in Reprogramming and Pluripotency in iPSCs
Source: Cells. 2022 Nov 29;11(23):3833. doi: 10.3390/cells11233833 (PMC9737797; doi:10.3390/cells11233833)
Supplement: Supplementary file 1 [file cells-11-03833-s001.zip › TableS6 mRNA analysis iPSCs high reprogramming efficiency vs. normal reprogramming efficiency.xlsx]

## Sheet: Sheet3
Name	Chromosome	Region	Max group mean	Log₂ fold change	Fold change	P-value	FDR p-value	Bonferroni
GCG	2	complement(162142882..162152404)	1.61226	-9.42571	-687.735	0.000361683	0.0455719	1
GLYATL3	6	49499923..49528078	3.07516	-9.11732	-555.375	2.01003e-07	0.000176611	0.00383352
KRT72	12	complement(52585589..52601538)	125.982	-8.33183	-322.204	4.269e-05	0.00949609	0.814183
FABP4	8	complement(81478419..81483236)	1.97058	-8.01076	-257.917	3.73631e-05	0.00875443	0.712589
MTRNR2L1	17	22523111..22524663	0.470559	-7.97203	-251.084	0.000866312	0.0805487	1
HBB	11	complement(5225464..5229395)	2.54726	-7.76615	-217.693	3.01415e-06	0.00133531	0.0574858
LHX9	1	197911902..197935478	0.0648853	-7.75919	-216.644	0.00197181	0.133271	1
CFH	1	196652043..196747504	0.134785	-7.67867	-204.884	0.00160394	0.118429	1
PEG3	19	complement(56810077..56840728)	1.16558	-7.59085	-192.785	4.2195e-07	0.000308956	0.00804744
CILP	15	complement(65194760..65211473)	0.819143	-7.54509	-186.767	4.3972e-06	0.00162321	0.0838634
ZP4	1	complement(237877864..237890922)	0.21456	-7.51668	-183.124	0.00332674	0.189808	1
TBC1D3D	17	38003976..38014902	0.216353	-7.31487	-159.219	0.002544	0.157971	1
ADIPOQ	3	186842704..186858463	0.33965	-7.25665	-152.922	4.65142e-05	0.00996823	0.887119
ADGRF5	6	complement(46852522..46954943)	0.0686873	-7.24982	-152.2	0.00187885	0.130502	1
SAA1	11	18266260..18269977	2.22716	-7.14554	-141.587	1.04049e-05	0.00338602	0.198442
AC002310.4	16	complement(30525923..30534852)	0.264959	-7.11949	-139.053	0.00213611	0.141647	1
OGN	9	complement(92383268..92404696)	0.640344	-6.95684	-124.228	1.49205e-05	0.00440235	0.284564
ASPN	9	complement(92456205..92482506)	1.00565	-6.76044	-108.416	2.62629e-05	0.00668866	0.500886
DCN	12	complement(91140484..91182824)	1.19555	-6.63061	-99.0858	1.15262e-05	0.00368271	0.219827
ADH1B	4	complement(99304971..99352760)	0.329831	-6.6053	-97.3632	8.1424e-05	0.0144762	1
PALMD	1	99646113..99694541	0.0941401	-6.55981	-94.3411	0.00609169	0.273635	1
HBA1	16	176680..177522	1.28657	-6.54751	-93.5398	6.66166e-05	0.0128672	1
PRG4	1	186296279..186314562	0.486323	-6.5227	-91.9451	3.91369e-05	0.00893186	0.746419
LUM	12	complement(91102629..91111494)	2.11318	-6.49742	-90.3479	4.87552e-06	0.00174852	0.0929859
A2M	12	complement(9067664..9116229)	1.37557	-6.46089	-88.089	4.88675e-07	0.000343499	0.00932001
AC048338.1	12	complement(122207779..122266423)	0.0776601	-6.19918	-73.4751	0.00833195	0.332012	1
AC120057.2	17	complement(7240427..7244635)	0.257086	-6.17165	-72.0859	0.00842201	0.333333	1
C1QB	1	22652762..22661637	0.109822	-6.04013	-65.805	0.0151917	0.450192	1
AL035078.4	11	31812391..32104665	19.5009	-6.00242	-64.1073	0.00894401	0.343791	1
PTHLH	12	complement(27958084..27972733)	0.317458	-5.96975	-62.6722	8.99868e-05	0.0156568	1
B3GALT2	1	complement(193178730..193186613)	0.047457	-5.9171	-60.4261	0.0134523	0.429032	1
AC139530.2	17	81703371..81720539	0.0868188	-5.91573	-60.369	0.0117108	0.393489	1
RGPD2	2	complement(87755960..87825952)	1.14018	-5.84073	-57.3104	7.06742e-11	3.10489e-07	1.3479e-06
CXCL9	4	complement(76001275..76007509)	0.051501	-5.83421	-57.0522	0.0176518	0.48799	1
SIRPB1	20	complement(1563521..1620061)	0.0258966	-5.78219	-55.0318	0.0113511	0.388837	1
POSTN	13	complement(37562583..37598844)	20.8788	-5.76415	-54.3476	3.34569e-06	0.00134527	0.063809
NNMT	11	114257787..114313285	0.538673	-5.74051	-53.4644	5.39257e-05	0.011019	1
FAP	2	complement(162170684..162245151)	0.17928	-5.73999	-53.4452	0.000509202	0.0552359	1
PRRX1	1	170662728..170739421	0.489401	-5.6392	-49.8389	1.50311e-05	0.00440235	0.286673
S100A8	1	complement(153390032..153391073)	0.234051	-5.60814	-48.7774	0.0202763	0.518824	1
AL445685.3	1	complement(52020153..52033350)	0.0674265	-5.58727	-48.0767	0.0128479	0.418105	1
C1QC	1	22643633..22648110	0.0872374	-5.55563	-47.0339	0.0270343	0.58581	1
HTR2A	13	complement(46831550..46897076)	0.0228204	-5.52938	-46.1859	0.0190932	0.503791	1
JCHAIN	4	complement(70655541..70681817)	0.0678555	-5.49429	-45.0761	0.0259719	0.571934	1
SAA2	11	complement(18239223..18248643)	0.150306	-5.45158	-43.7611	0.0017915	0.127457	1
MMP13	11	complement(102942995..102955732)	0.0429614	-5.44705	-43.6239	0.0219336	0.536823	1
CT45A10	X	complement(135881063..135889086)	0.122451	-5.44377	-43.5248	0.0292335	0.601923	1
VGLL2	6	117265558..117273565	0.200808	-5.36901	-41.3269	0.000848153	0.0793361	1
CCL14	17	complement(35983288..35987004)	0.0300499	-5.31882	-39.9139	0.0335778	0.630035	1
COL3A1	2	188974373..189012746	5.05499	-5.29979	-39.3908	6.02275e-05	0.012027	1
AL662899.3	6	complement(31686962..31714072)	0.0460413	-5.28815	-39.0743	0.020683	0.523749	1
FCGR3B	1	complement(161623196..161631963)	0.0381895	-5.26034	-38.3282	0.0331897	0.626183	1
GDF1	19	complement(18868545..18896158)	0.0406706	-5.20103	-36.7847	0.0361089	0.645855	1
IGF1	12	complement(102395874..102481744)	0.0953925	-5.14142	-35.2956	0.000276851	0.0374238	1
MSR1	8	complement(16107878..16567490)	0.0141397	-5.12769	-34.9615	0.0231586	0.545228	1
CCDC13	3	complement(42705756..42773253)	0.0156887	-4.9172	-30.2151	0.0321084	0.622387	1
MGP	12	complement(14880864..14885857)	0.227654	-4.91383	-30.1447	0.00178497	0.127457	1
AC010531.1	16	complement(87302876..87334273)	0.085042	-4.87916	-29.4288	0.0323852	0.622387	1
ITGBL1	13	101452593..101720856	0.468657	-4.86055	-29.0517	8.69554e-05	0.0152807	1
CHRNA1	2	complement(174747592..174787935)	0.209378	-4.84287	-28.6978	0.00042592	0.0502328	1
CAVIN2	2	complement(191834310..191847088)	0.111438	-4.80222	-27.9005	0.000622713	0.0639938	1
BIVM-ERCC5	13	102799110..102875994	0.0622002	-4.78757	-27.6186	0.00131802	0.10723	1
SERPINB7	18	63752935..63805376	0.11237	-4.74238	-26.767	0.00446631	0.224544	1
AL358472.7	1	complement(153959151..153975887)	0.0323962	-4.72618	-26.468	0.0483163	0.724611	1
CCN4	8	133191039..133231690	0.0135506	-4.7148	-26.2602	0.0349174	0.636518	1
KCTD4	13	complement(45192853..45194717)	0.0353218	-4.61703	-24.5394	0.0499683	0.732354	1
SAMD9L	7	complement(93130056..93148385)	0.100714	-4.60264	-24.2959	0.00116425	0.0991952	1
SRPX2	X	100644195..100675788	0.133209	-4.54901	-23.4093	0.000723239	0.0698323	1
ARPP21	3	35638945..35794496	0.00761567	-4.52313	-22.9931	0.049775	0.731815	1
CT55	X	complement(135156536..135171398)	0.0352365	-4.49372	-22.5292	0.0376681	0.655517	1
GASK1B	4	complement(158124474..158173318)	0.0851493	-4.49201	-22.5025	0.000763783	0.0729455	1
SPATA31A5	9	60914374..60920650	0.0141509	-4.4651	-22.0865	0.0487704	0.728159	1
CHL1	3	196763..409417	0.0207104	-4.45169	-21.8823	0.00231145	0.148788	1
EPGN	4	74308470..74316789	0.146141	-4.40856	-21.2378	0.00138715	0.110117	1
MTNR1B	11	92969720..92985066	0.0285406	-4.39416	-21.0269	0.0481112	0.723963	1
AC008695.1	5	complement(131425891..131796983)	0.0257271	-4.38309	-20.8661	0.0136659	0.432704	1
KCNC2	12	complement(75040077..75209868)	0.00858583	-4.29222	-19.5924	0.0481599	0.723963	1
CCN3	8	119416446..119424434	3.42657	-4.19248	-18.2836	0.00018343	0.0280431	1
EMP1	12	13196723..13219941	0.993686	-4.18331	-18.1678	1.83503e-05	0.00511856	0.349976
ABCA12	2	complement(214931542..215138626)	0.0317048	-4.13896	-17.6178	0.0023416	0.149682	1
AQP1	7	30911694..30925517	0.712402	-4.12948	-17.5024	0.000109289	0.0181183	1
S100A9	1	153357854..153361023	0.653785	-4.08699	-16.9944	0.0055869	0.260068	1
CT83	X	complement(116461686..116462976)	0.611241	-3.98677	-15.854	0.00386021	0.207078	1
TFAP2B	6	50818723..50847619	0.0684827	-3.97698	-15.7467	0.00671068	0.287626	1
PECAM1	17	complement(64319415..64413776)	0.221222	-3.91423	-15.0765	0.000186602	0.0282686	1
CXCL8	4	73740541..73743716	0.126934	-3.90427	-14.9727	0.0037933	0.207018	1
BCL2A1	15	complement(79960892..79971196)	0.129265	-3.89201	-14.8461	0.0274656	0.590763	1
TBX18	6	complement(84687351..84764598)	0.0678115	-3.85385	-14.4586	0.0031879	0.182551	1
ABCA6	17	complement(69078702..69141895)	0.0163348	-3.85264	-14.4464	0.0299443	0.605258	1
CIDEC	3	complement(9866711..9880254)	0.0689613	-3.81767	-14.1004	0.037861	0.656402	1
NR2F2	15	96325938..96340263	0.0374259	-3.73068	-13.2753	0.0038205	0.207078	1
COL12A1	6	complement(75084326..75206053)	3.96403	-3.60779	-12.1914	3.46686e-05	0.00823285	0.661199
CXCL11	4	complement(76033682..76041415)	0.057824	-3.59637	-12.0953	0.0280417	0.595141	1
CSF1R	5	complement(150053291..150113372)	0.0336689	-3.59171	-12.0563	0.0106952	0.382783	1
TRARG1	17	1279662..1300978	0.0405348	-3.5649	-11.8343	0.0062819	0.278767	1
PDK4	7	complement(95583499..95596516)	0.289557	-3.52661	-11.5243	0.003953	0.209867	1
RGPD1	2	86907953..87013976	0.312273	-3.52301	-11.4956	9.73897e-07	0.000611225	0.0185742
FYB1	5	complement(39105252..39274528)	0.0186233	-3.50617	-11.3622	0.0300527	0.605258	1
DLX2	2	complement(172099438..172102900)	0.0623188	-3.4874	-11.2153	0.0115221	0.391546	1
AP001781.2	11	complement(111786286..111879425)	0.069985	-3.45117	-10.9372	0.0030947	0.179257	1
AGTR1	3	148697784..148743008	0.236786	-3.44865	-10.9181	0.00231045	0.148788	1
ADAM12	10	complement(126012381..126388455)	0.51969	-3.44501	-10.8906	0.000207078	0.0303249	1
ITGA10	1	complement(145891208..145910111)	0.602233	-3.43644	-10.8261	0.00103644	0.0910668	1
CDKN2B	9	complement(22002903..22009305)	0.151815	-3.41352	-10.6554	0.000335277	0.043006	1
FMOD	1	complement(203340628..203351758)	0.731186	-3.41223	-10.6459	0.0001793	0.0278836	1
PRR33	11	complement(1888577..1891895)	0.0258678	-3.41217	-10.6455	0.0139079	0.434881	1
SRGN	10	69088103..69104805	0.412693	-3.40038	-10.5589	0.0046601	0.230681	1
TREM1	6	complement(41267926..41286682)	0.0170392	-3.39341	-10.508	0.042435	0.68351	1
NPIPA8	16	complement(18317942..18336736)	1.491	-3.39164	-10.4951	0.000133483	0.0215201	1
RHOJ	14	63204114..63293508	0.179568	-3.38847	-10.472	0.00474246	0.233443	1
IGFBP7	4	complement(57030773..57110385)	1.30834	-3.38205	-10.4256	0.000496564	0.0542803	1
C7	5	40909497..40984643	0.0645918	-3.36795	-10.3241	0.00624094	0.277651	1
MS4A6A	11	complement(60172014..60184666)	0.0236663	-3.35916	-10.2614	0.0492931	0.73161	1
FILIP1L	3	complement(99830141..100114513)	0.17773	-3.34956	-10.1934	0.00153047	0.116077	1
SAMD5	6	147508690..147737547	0.151125	-3.34915	-10.1905	0.00377282	0.206542	1
DLX1	2	172084740..172089677	0.220453	-3.3365	-10.1015	0.0210676	0.528888	1
SFRP4	7	complement(37905932..38025695)	0.0240841	-3.30267	-9.86738	0.0201205	0.518442	1
C1QA	1	22636628..22639678	0.0945227	-3.29781	-9.83421	0.0379066	0.656402	1
COL8A1	3	99638475..99799226	1.07473	-3.23085	-9.38824	0.000925451	0.0838297	1
GATD3A	21	44133610..44210114	1.38785	-3.19375	-9.14989	0.000190325	0.0285862	1
LEP	7	128241278..128257629	0.111578	-3.14262	-8.83126	0.00318916	0.182551	1
MFAP5	12	complement(8637346..8662888)	0.455287	-3.12279	-8.71069	0.00424896	0.220257	1
ABI3BP	3	complement(100749156..100993515)	0.186195	-3.11529	-8.66556	0.000921205	0.0838297	1
LYVE1	11	complement(10556966..10611689)	0.0812232	-3.05386	-8.30432	0.032191	0.622387	1
DHRS2	14	23630115..23645639	12.3506	-3.00124	-8.00686	0.00387704	0.207086	1
PLIN1	15	complement(89664367..89679427)	0.302787	-2.97816	-7.87979	0.00630392	0.27904	1
SLC40A1	2	complement(189560579..189583758)	0.12382	-2.95102	-7.73294	0.0185437	0.500566	1
CD93	20	complement(23079360..23086324)	0.0493033	-2.94163	-7.68278	0.0112676	0.388188	1
CES1	16	complement(55802851..55833337)	0.844482	-2.90418	-7.48593	2.22577e-06	0.00105712	0.0424498
GBP2	1	complement(89106132..89150456)	0.0356302	-2.90318	-7.48074	0.0166986	0.472343	1
MEOX1	17	complement(43640389..43661922)	0.132108	-2.87801	-7.35134	0.00687562	0.291848	1
CPA4	7	130293134..130324180	0.0627628	-2.87566	-7.3394	0.0226639	0.541131	1
STEAP4	7	complement(88270892..88306891)	0.031913	-2.85107	-7.21536	0.0192675	0.505355	1
IFI44L	1	78619922..78646145	0.0221823	-2.84376	-7.17887	0.0445599	0.700522	1
MYL4	17	47200446..47223679	0.0370772	-2.82803	-7.10102	0.0366607	0.648781	1
NPPB	1	complement(11857464..11858945)	0.498404	-2.81167	-7.02098	0.00281273	0.171032	1
MYT1L	2	complement(1789113..2331664)	0.0137211	-2.77969	-6.86704	0.00437395	0.221916	1
AC068631.3	3	186581995..186597103	0.626168	-2.76674	-6.80568	0.00366552	0.202561	1
MMP28	17	complement(35756249..35795707)	0.0413438	-2.74329	-6.69597	0.0409244	0.677253	1
AC008676.3	5	complement(157341596..157460100)	0.0228372	-2.7287	-6.62859	0.0192672	0.505355	1
NPR3	5	32689070..32791724	0.0328926	-2.7055	-6.52283	0.0108982	0.383847	1
C9orf153	9	complement(86220265..86259657)	0.0177899	-2.69058	-6.45574	0.0456666	0.71013	1
MTRNR2L8	11	complement(10507894..10509186)	9.83247	-2.66444	-6.33981	5.51489e-06	0.00193826	0.10518
NT5E	6	85449584..85495791	0.405309	-2.65303	-6.28986	0.000256548	0.0352212	1
AC069257.4	3	complement(196248230..196318222)	0.116058	-2.62788	-6.18118	0.0239726	0.555766	1
CPED1	7	120988697..121297442	0.100898	-2.60302	-6.07558	0.00298673	0.175091	1
SEMA3C	7	complement(80742538..80922359)	2.10117	-2.57704	-5.96712	0.00871078	0.339411	1
F2RL2	5	complement(76615482..76623413)	0.291209	-2.56062	-5.89963	0.0156637	0.457239	1
SYNC	1	complement(32679906..32703596)	0.346846	-2.5571	-5.88522	0.00413911	0.216478	1
FCGR3A	1	complement(161541759..161550737)	0.0492746	-2.55288	-5.86803	0.0313663	0.616622	1
ALDH1A2	15	complement(57953424..58497866)	0.102887	-2.54972	-5.8552	0.0029602	0.174562	1
SH3TC1	4	8182072..8241803	0.0977047	-2.51243	-5.7058	0.00147082	0.113863	1
CASP4	11	complement(104942866..104969366)	0.118215	-2.50438	-5.67405	0.0103701	0.377104	1
LAPTM5	1	complement(30732469..30757774)	0.264662	-2.47979	-5.57817	0.00159883	0.118429	1
COL10A1	6	complement(116118909..116158747)	0.346944	-2.47172	-5.54705	0.0127158	0.417671	1
LCP1	13	complement(46125920..46211871)	4.93417	-2.44115	-5.43076	0.000211027	0.0306478	1
FLI1	11	128686535..128813267	0.146143	-2.41888	-5.34757	0.00698703	0.295152	1
SLC2A5	1	complement(9035106..9088478)	0.0305272	-2.41788	-5.34383	0.00365855	0.202561	1
APOL4	22	complement(36189124..36204840)	0.0404101	-2.40577	-5.29918	0.00642282	0.279377	1
LGI1	10	93757840..93806272	0.0829703	-2.40259	-5.28753	0.024631	0.561864	1
DLX5	7	complement(97020396..97024950)	0.0825404	-2.39798	-5.27065	0.0488578	0.728417	1
ADRA1B	5	159865080..159973012	0.0267264	-2.39536	-5.26107	0.0421909	0.68351	1
CABS1	4	70334981..70337116	0.0474593	-2.38267	-5.21502	0.0369533	0.65003	1
CDR1	X	complement(140783578..140784366)	2.62132	-2.38124	-5.20984	0.014998	0.446712	1
LRRC15	3	complement(194355247..194369743)	0.199807	-2.36906	-5.16604	0.00343454	0.193849	1
EDN2	1	complement(41478775..41484683)	0.0832454	-2.36316	-5.14497	0.0253022	0.567137	1
PLGLB1	2	complement(87002559..87021852)	0.255423	-2.3603	-5.13478	0.00108353	0.0947305	1
STING1	5	complement(139475533..139482935)	0.091075	-2.3445	-5.07885	0.0140628	0.435977	1
BMP5	6	complement(55753653..55875590)	0.0601569	-2.33539	-5.04688	0.0188987	0.502087	1
KL	13	33016423..33066143	0.0304708	-2.27581	-4.8427	0.0133706	0.427982	1
COL6A3	2	complement(237324003..237414207)	3.4113	-2.2505	-4.75847	0.00206496	0.138685	1
CD14	5	complement(140631728..140633701)	0.0881667	-2.24737	-4.74818	0.0338744	0.631503	1
TRIM29	11	complement(120111286..120185529)	0.0244136	-2.24481	-4.73974	0.00974068	0.365754	1
ERAP2	5	96875986..96919703	0.0236626	-2.23365	-4.70322	0.0188635	0.502087	1
IL31RA	5	55851357..55922854	0.0313295	-2.20227	-4.60204	0.0411215	0.677253	1
SERPINE1	7	101127104..101139247	5.48399	-2.19932	-4.59263	7.9285e-05	0.0143637	1
TM4SF1	3	complement(149369022..149377692)	0.305092	-2.19662	-4.58404	0.00447223	0.224544	1
PWP2	21	44107373..44131181	2.87538	-2.19056	-4.56483	0.00610395	0.273635	1
DKK1	10	52314281..52318042	0.320031	-2.1666	-4.48964	0.0287368	0.600607	1
PTPRC	1	198638457..198757476	17.478	-2.16616	-4.48827	0.0431952	0.69102	1
PCDH8	13	complement(52842889..52848641)	0.318334	-2.16574	-4.48695	0.000366315	0.0455719	1
PLGLB2	2	87748087..87759476	0.312747	-2.14445	-4.42124	0.000662964	0.065451	1
RNASE1	14	complement(20801228..20802855)	0.676256	-2.13863	-4.40343	0.0138825	0.434861	1
ACTG2	2	73892314..73919865	1.44566	-2.12669	-4.36716	0.000618833	0.0639938	1
NUPR1	16	complement(28532708..28539174)	0.152112	-2.11323	-4.32658	0.0189234	0.502087	1
ANGPTL1	1	complement(178849535..178871077)	0.0592502	-2.11054	-4.31854	0.0106868	0.382783	1
BGN	X	153494980..153509546	2.55857	-2.09695	-4.27803	0.000491603	0.0542803	1
FOSB	19	45467995..45475179	0.278434	-2.09184	-4.2629	0.00636562	0.279377	1
C1QTNF3	5	complement(34019448..34043832)	1.23907	-2.08289	-4.23655	0.00877603	0.34109	1
VCAM1	1	100719742..100739045	0.192052	-2.0734	-4.20879	0.0143473	0.436959	1
EPHA5	4	complement(65319563..65670495)	0.0128352	-2.07226	-4.20546	0.0152855	0.451448	1
GGT2	22	complement(21207973..21227637)	0.0692163	-2.05745	-4.16251	0.0251975	0.565728	1
IL6	7	22725884..22732002	0.137024	-2.04632	-4.13051	0.0316358	0.620465	1
AC008397.1	19	complement(18249950..18255419)	0.142871	-2.04329	-4.12184	0.0186921	0.502087	1
GBP4	1	complement(89181144..89198942)	0.0310892	-2.02667	-4.07465	0.0480398	0.723963	1
COPZ2	17	complement(48026167..48038030)	0.189705	-2.02084	-4.0582	0.0412638	0.677604	1
SERINC4	15	complement(43794162..43800221)	0.0415266	-2.00413	-4.01146	0.0424191	0.68351	1
PTPN7	1	complement(202147013..202161588)	0.0544057	-1.99656	-3.99047	0.00419124	0.218554	1
ITGA11	15	complement(68296532..68432163)	0.136651	-1.99019	-3.97288	0.0150646	0.447935	1
GPNMB	7	23235967..23275108	0.93904	-1.97483	-3.93081	0.0081329	0.328002	1
MMP10	11	complement(102770502..102780628)	0.135401	-1.96058	-3.89219	0.0218206	0.536823	1
VSTM1	19	complement(54040825..54063953)	0.142226	-1.95507	-3.87734	0.0290742	0.600607	1
EDN1	6	12290361..12297194	0.370893	-1.95335	-3.87271	0.000884612	0.0817431	1
XPNPEP2	X	129738974..129769536	0.0707855	-1.9316	-3.81477	0.00726283	0.30388	1
PRM1	16	complement(11280841..11281330)	0.286767	-1.90779	-3.75233	0.0338876	0.631503	1
STMN4	8	complement(27235323..27258420)	0.0558668	-1.90591	-3.74746	0.0286155	0.600073	1
GABRA4	4	complement(46918900..46993581)	0.0356714	-1.89904	-3.72964	0.0100424	0.369639	1
GPER1	7	1082208..1093815	0.0924245	-1.85365	-3.61412	0.0118848	0.397057	1
TGFBI	5	136028988..136063818	12.3175	-1.83987	-3.57977	0.00227197	0.147871	1
CDH5	16	66366622..66404784	0.103396	-1.82387	-3.5403	0.00504043	0.242984	1
GREM1	15	32718004..32745106	0.306334	-1.82142	-3.5343	0.00795239	0.324405	1
GJD2	15	complement(34751032..34754998)	0.0821365	-1.81756	-3.52485	0.00891391	0.343518	1
AC235565.2	X	complement(102360395..102471812)	0.0395611	-1.81645	-3.52212	0.0322134	0.622387	1
CYBB	X	37780059..37813461	5.97049	-1.8154	-3.51957	0.0241169	0.557318	1
ZEB2	2	complement(144364364..144521057)	0.0837577	-1.80792	-3.50138	0.0406535	0.677253	1
SSX4	X	48383516..48393347	0.250858	-1.79876	-3.47921	0.0185977	0.501253	1
ANO1	11	70078302..70189528	2.25244	-1.79858	-3.47877	0.0012483	0.103473	1
COL11A1	1	complement(102876467..103108872)	10.2543	-1.79528	-3.47083	0.0029891	0.175091	1
ZAN	7	100733595..100797797	0.0193697	-1.78762	-3.45244	0.0205669	0.522718	1
FBN1	15	complement(48408306..48645849)	1.74423	-1.78479	-3.44567	0.00240337	0.152471	1
CD34	1	complement(207880972..207911402)	0.0789704	-1.77973	-3.43361	0.00310102	0.179257	1
COL1A1	17	complement(50183289..50201632)	33.9683	-1.77214	-3.4156	0.000778761	0.0735762	1
CDKN2A	9	complement(21967753..21995301)	0.0743981	-1.76545	-3.3998	0.0330708	0.625843	1
SERPINB5	18	63476958..63505085	0.21101	-1.75815	-3.38265	0.0404582	0.675828	1
TNC	9	complement(115019575..115118257)	3.81632	-1.74632	-3.35502	0.0104832	0.379056	1
ZEB1	10	31318495..31529814	0.175123	-1.74342	-3.34829	0.0324225	0.622387	1
F13A1	6	complement(6144084..6321013)	0.508829	-1.7196	-3.29345	0.00520536	0.248358	1
PPARG	3	12287368..12434356	0.0721487	-1.71472	-3.28233	0.0311957	0.616258	1
GALNT5	2	157257705..157318491	0.0689697	-1.71088	-3.27361	0.029042	0.600607	1
METTL11B	1	170146001..170167790	0.12469	-1.70642	-3.2635	0.0323224	0.622387	1
SP100	2	230415942..230545606	0.0464465	-1.70464	-3.25948	0.0326901	0.622387	1
ANXA1	9	73151865..73170393	3.06937	-1.69642	-3.24096	0.0170776	0.477874	1
FGFBP1	4	complement(15935577..15938740)	0.173042	-1.66597	-3.17326	0.0402055	0.675828	1
AVPR1B	1	complement(206106936..206117699)	0.0708755	-1.65668	-3.15289	0.00816302	0.328002	1
FNDC1	6	159169400..159272108	0.313617	-1.64179	-3.12053	0.0275734	0.591105	1
KLF2	19	16324817..16327874	0.0889103	-1.64108	-3.11899	0.0478347	0.722786	1
IQCN	19	complement(18257097..18274509)	0.0437259	-1.63416	-3.10407	0.0216032	0.536823	1
GAD1	2	170813213..170861151	0.148706	-1.61299	-3.05885	0.0176613	0.48799	1
GLIPR1	12	75480753..75503863	0.447527	-1.61056	-3.05371	0.00805785	0.327779	1
LRRC29	16	complement(67207139..67227048)	0.159109	-1.60753	-3.0473	0.0143091	0.436959	1
UCN2	3	complement(48561718..48563781)	0.112065	-1.60479	-3.04151	0.0324722	0.622387	1
ARHGDIB	12	complement(14942031..14961728)	0.333851	-1.58944	-3.00933	0.020222	0.518824	1
CD44	11	35138870..35232402	1.05005	-1.58913	-3.00868	0.00250167	0.155893	1
CYTL1	4	complement(5014586..5019458)	5.59379	-1.58792	-3.00616	0.00682194	0.290975	1
CD300A	17	74466399..74484794	0.376124	-1.58402	-2.99805	0.0205839	0.522718	1
HRH1	3	11137093..11263557	0.0609645	-1.57992	-2.98952	0.0275877	0.591105	1
TRPM8	2	233917373..234019522	0.0329116	-1.57409	-2.97748	0.0233696	0.547564	1
ART3	4	76011184..76112802	0.128963	-1.56131	-2.95121	0.0178769	0.490862	1
TTLL10	1	1173880..1197936	0.170314	-1.55578	-2.93993	0.0195089	0.509407	1
FIBIN	11	26994112..26997087	0.320862	-1.54609	-2.92026	0.0415884	0.679845	1
PTGFR	1	78303884..78540701	0.0398886	-1.54091	-2.90977	0.04655	0.716452	1
CPLX3	15	74826627..74831802	0.122155	-1.52244	-2.87276	0.0345048	0.633589	1
KCNN4	19	complement(43766533..43781257)	0.192098	-1.52185	-2.8716	0.0105194	0.379583	1
PAPPA	9	116153791..116402321	0.231555	-1.52075	-2.8694	0.00385896	0.207078	1
SMOC1	14	69854131..70032366	0.639119	-1.51949	-2.8669	0.00757411	0.313176	1
LOX	5	complement(122063195..122078360)	0.69515	-1.48739	-2.80381	0.0241644	0.557318	1
HKDC1	10	69220332..69267552	0.0776037	-1.48644	-2.80196	0.0208397	0.526173	1
HTR1A	5	complement(63960356..63962507)	0.920624	-1.45804	-2.74736	0.0138023	0.434861	1
SLC9A2	2	102619553..102711355	0.0374656	-1.45798	-2.74724	0.0237652	0.554616	1
INPP4B	4	complement(142023160..142847432)	0.120566	-1.45742	-2.74618	0.0362915	0.645855	1
CYP1A1	15	complement(74719542..74725536)	0.0801832	-1.45541	-2.74234	0.0337983	0.631178	1
SEZ6	17	complement(28954901..29006440)	0.763523	-1.43495	-2.70373	0.000160215	0.0253645	1
LTBP2	14	complement(74498183..74612378)	0.593469	-1.41979	-2.67547	0.0408627	0.677253	1
SCRT2	20	complement(661596..675802)	0.149024	-1.41605	-2.66855	0.0220034	0.537648	1
PGA4	11	61222216..61231927	0.134816	-1.41416	-2.66505	0.0485109	0.726135	1
SERPINB4	18	complement(63637259..63644256)	0.633617	-1.40297	-2.64446	0.0415797	0.679845	1
MYOF	10	complement(93306429..93482334)	0.583019	-1.39874	-2.63672	0.000308612	0.0398767	1
MYL7	7	complement(44138864..44141332)	0.650192	-1.3987	-2.63664	0.0356039	0.645018	1
IGFBP3	7	complement(45912245..45921874)	4.39772	-1.39119	-2.62296	0.00698205	0.295152	1
ZNF365	10	62374192..62670301	0.196123	-1.38695	-2.61525	0.0230068	0.544143	1
CCR6	6	167111807..167139696	0.0632369	-1.38451	-2.61084	0.0369443	0.65003	1
CD70	19	complement(6583183..6604103)	0.531941	-1.37915	-2.60115	0.0268529	0.58506	1
MFAP4	17	complement(19383442..19387240)	2.91891	-1.3716	-2.58757	0.0149865	0.446712	1
ANGPT4	20	complement(869900..916334)	0.155596	-1.35442	-2.55694	0.0197911	0.512963	1
CA10	17	complement(51630313..52160017)	0.208423	-1.35413	-2.55642	0.0388585	0.662758	1
CLSTN2	3	139935185..140577397	0.121028	-1.34395	-2.53845	0.0142543	0.436396	1
NPIPA5	16	complement(15363628..15381047)	4.41285	-1.33165	-2.5169	3.40583e-05	0.00819872	0.64956
CSDC2	22	41561010..41577741	0.88846	-1.30581	-2.47223	0.00715511	0.300806	1
PODNL1	19	complement(13931187..13953392)	0.215728	-1.29844	-2.45962	0.0259476	0.571934	1
SHISA6	17	11241213..11564063	0.507319	-1.29782	-2.45858	0.000888461	0.0817431	1
GRM1	6	146027646..146437601	0.125886	-1.29218	-2.44897	0.025745	0.571233	1
RWDD2B	21	complement(29004384..29019360)	2.47727	-1.29054	-2.4462	0.00117712	0.0991952	1
NRP1	10	complement(33177492..33336262)	0.226514	-1.28281	-2.43312	0.0368434	0.65003	1
PARVG	22	44172956..44219533	0.144931	-1.27514	-2.42022	0.0149053	0.446712	1
MAGED4	X	52184823..52192268	1.32523	-1.26136	-2.39721	0.0305306	0.608737	1
INHBA	7	complement(41667168..41705834)	0.430386	-1.24978	-2.37805	0.0273556	0.590005	1
KCNF1	2	10911934..10914225	0.491188	-1.24558	-2.37115	0.0184702	0.500369	1
MSRB3	12	65278643..65491430	0.283824	-1.24006	-2.36208	0.0471656	0.719425	1
ADRA2A	10	111077029..111080907	0.473943	-1.23308	-2.35069	0.006624	0.284605	1
AC138811.2	16	complement(18788063..18801519)	1.00207	-1.23047	-2.34643	0.0166858	0.472343	1
CTAGE15	7	143571801..143574387	0.946244	-1.22967	-2.34514	0.0252071	0.565728	1
APELA	4	164877178..164898965	24.7074	-1.22196	-2.33264	3.36127e-06	0.00134527	0.0641062
LYPD1	2	complement(132643286..132671579)	0.603687	-1.21743	-2.32532	0.0167455	0.472343	1
ADAMTS5	21	complement(26917922..26967088)	0.30301	-1.21409	-2.31994	0.0217431	0.536823	1
UCMA	10	complement(13221766..13234374)	2.06186	-1.21105	-2.31507	0.0389043	0.662758	1
MYOCD	17	12665890..12768949	0.516458	-1.20828	-2.31061	0.026599	0.580652	1
F8A3	X	complement(155456914..155458672)	2.06752	-1.19989	-2.29722	0.0243615	0.56108	1
MUC4	3	complement(195746765..195811973)	0.806393	-1.1893	-2.28042	0.000982316	0.0876256	1
FLNC	7	128830377..128859274	7.15431	-1.17701	-2.26107	0.00168022	0.123027	1
WFIKKN1	16	629239..634117	2.7492	-1.17595	-2.25942	0.00138753	0.110117	1
PDYN	20	complement(1978757..1994285)	0.249148	-1.17334	-2.25534	0.0342823	0.633589	1
KLK5	19	complement(50943303..50953093)	0.886543	-1.17322	-2.25515	0.0402576	0.675828	1
CALHM5	6	116511639..116524788	0.0769914	-1.17278	-2.25446	0.0371195	0.650349	1
ARHGAP40	20	38601934..38651035	0.313063	-1.15613	-2.22858	0.0291108	0.600607	1
FGF1	5	complement(142592178..142698070)	0.165526	-1.14474	-2.21107	0.0497565	0.731815	1
CHSY3	5	129904465..130186634	0.550871	-1.13958	-2.20317	0.0403371	0.675828	1
FLRT3	20	complement(14322985..14337614)	0.408026	-1.13855	-2.20159	0.0495591	0.731815	1
LONRF2	2	complement(100271875..100322501)	0.196198	-1.13314	-2.19336	0.00616711	0.275063	1
TIE1	1	43300982..43323108	1.83172	-1.13048	-2.18932	0.0178763	0.490862	1
TAGLN	11	117199370..117207464	27.8078	-1.12988	-2.1884	0.0067874	0.290207	1
GRPR	X	16123565..16153518	6.81073	-1.12948	-2.18779	0.0357905	0.645587	1
VWF	12	complement(5948874..6124770)	0.189964	-1.12526	-2.18141	0.0345642	0.633589	1
PAMR1	11	complement(35431823..35530300)	1.34802	-1.12418	-2.17978	0.000924896	0.0838297	1
JPH2	20	complement(44111695..44187578)	0.24054	-1.12324	-2.17835	0.0248394	0.562504	1
PCDH7	4	30720415..31146805	0.895534	-1.11911	-2.17213	0.0278725	0.592265	1
VGF	7	complement(101162509..101165569)	2.10355	-1.11393	-2.16434	0.00591604	0.269333	1
EIF4E1B	5	176630618..176646644	0.47537	-1.11265	-2.16242	0.0321498	0.622387	1
PDCD1	2	complement(241849884..241858894)	1.06953	-1.10743	-2.15461	0.047363	0.721134	1
KIF25	6	167996241..168045095	0.170393	-1.10591	-2.15234	0.0325216	0.622387	1
MARCHF4	2	complement(216257865..216372483)	0.625681	-1.08541	-2.12197	0.00657409	0.283153	1
ECE2_1	3	184249695..184293031	0.226667	-1.084	-2.1199	0.042327	0.68351	1
KCNJ6	21	complement(37607373..38121345)	0.0648833	-1.07477	-2.10639	0.0408292	0.677253	1
SYP	X	complement(49187804..49200259)	2.83841	-1.07414	-2.10546	0.00206769	0.138685	1
CYBRD1	2	171522247..171558129	7.61272	-1.07364	-2.10474	0.00564726	0.26162	1
HEPHL1	11	94021354..94114208	0.118718	-1.07187	-2.10215	0.0487377	0.728159	1
PLIN5	19	complement(4522531..4535224)	0.19752	-1.06729	-2.0955	0.0367359	0.648805	1
MPZL2	11	complement(118253416..118264536)	0.496877	-1.06058	-2.08577	0.020038	0.518241	1
VIL1	2	218419121..218453295	2.34605	-1.05867	-2.08302	0.00137288	0.110117	1
CX3CL1	16	57372477..57385044	0.489845	-1.05529	-2.07814	0.0205657	0.522718	1
COL1A2	7	94394895..94431227	45.5208	-1.05363	-2.07574	0.0408663	0.677253	1
CACNA1E	1	181317690..181808084	0.0849776	-1.05139	-2.07253	0.016971	0.475649	1
NPTX1	17	complement(80466834..80477843)	11.0678	-1.04897	-2.06905	0.0114479	0.390409	1
DNM3	1	171841498..172418466	0.308517	-1.04751	-2.06696	0.0344697	0.633589	1
CFTR	7	117287120..117715971	0.32313	-1.04405	-2.06201	0.0362118	0.645855	1
ACOXL	2	110732573..111118222	2.09062	-1.03839	-2.05394	0.00535502	0.252773	1
UPK3B	7	76510428..76516521	1.71522	-1.0319	-2.04471	0.0248331	0.562504	1
CPNE5	6	complement(36740775..36839444)	0.175571	-1.03053	-2.04277	0.0495673	0.731815	1
HNMT	2	137964020..138016364	0.963401	-1.02878	-2.0403	0.0118419	0.396376	1
MATN4	20	complement(45293445..45308529)	0.520866	-1.02299	-2.03213	0.0461585	0.713644	1
NPIPA7	16	16379055..16393954	1.95442	-1.01628	-2.0227	0.0155511	0.456226	1
KIAA0825	5	complement(94152966..94618597)	0.270196	-1.01593	-2.0222	0.0228299	0.542881	1
TMEM54	1	complement(32894594..32901438)	7.31438	1.00182	2.00253	0.0144028	0.437793	1
FAM86B2	8	complement(12425614..12436343)	1.61444	1.00395	2.00548	0.0300903	0.605258	1
DDX58	9	complement(32455302..32526208)	4.75547	1.00731	2.01016	0.000292441	0.0389323	1
LOXL3	2	complement(74532258..74555690)	3.73935	1.00868	2.01207	0.0303169	0.606625	1
KDR	4	complement(55078481..55125595)	18.6487	1.01696	2.02365	0.000458012	0.0524739	1
SKIDA1	10	complement(21513475..21526368)	2.08257	1.01917	2.02675	0.00811266	0.328002	1
MICB	6	31494881..31511124	8.01619	1.02386	2.03335	0.00502088	0.242984	1
NAT8L	4	2059327..2069089	4.39695	1.02846	2.03984	0.00234237	0.149682	1
SMIM11B	21	7744962..7777853	0.600373	1.03271	2.04586	0.0492242	0.731206	1
LPAR3	1	complement(84811602..84893206)	7.80217	1.03291	2.04615	0.000394839	0.0481841	1
CHMP4C	8	81732448..81759515	2.72253	1.03521	2.04942	0.0179652	0.491749	1
TMIE	3	46694528..46710886	0.408288	1.0355	2.04982	0.0471937	0.719425	1
NTRK3	15	complement(87859751..88256768)	0.52632	1.0374	2.05253	0.00814043	0.328002	1
ACTA1	1	complement(229431245..229434098)	7.58553	1.03916	2.05503	0.0298163	0.605258	1
ZNF880	19	52369917..52385795	7.00078	1.04462	2.06282	0.000964189	0.0864474	1
CHRNB4	15	complement(78624111..78727754)	0.929787	1.06309	2.0894	0.0233225	0.547235	1
IFITM3	11	complement(319676..327537)	133.133	1.06486	2.09197	0.000430465	0.0504304	1
WNT5B	12	1529891..1647212	0.948556	1.06969	2.09899	0.0301027	0.605258	1
SEPTIN5	22	19714503..19724224	4.2055	1.07181	2.10208	0.00983753	0.367038	1
DNAH3	16	complement(20933111..21159441)	0.0742083	1.08121	2.11581	0.0412265	0.677604	1
MEF2B	19	complement(19145567..19192131)	1.33705	1.08542	2.122	0.0261972	0.574737	1
PPP1R1B	17	39626740..39636626	8.71624	1.08911	2.12743	0.00570388	0.261708	1
ZNF808	19	52527652..52564464	2.33752	1.09881	2.14178	0.00284628	0.171882	1
TFAP2C	20	56629306..56639283	4.81572	1.12905	2.18714	0.00738594	0.306839	1
P2RY1	3	152835131..152841439	14.1241	1.1315	2.19087	2.85159e-07	0.000227778	0.00543856
KCNJ4	22	complement(38426327..38455199)	0.953472	1.14298	2.20837	0.0332156	0.626183	1
PDZD7	10	complement(101007679..101032295)	0.375948	1.14691	2.21439	0.0467539	0.717307	1
SCT	11	complement(626309..627181)	1.11136	1.15066	2.22015	0.0472029	0.719425	1
SEPTIN6	X	complement(119615724..119693370)	9.52005	1.15732	2.23043	6.66317e-05	0.0128672	1
NLRP12	19	complement(53793603..53824394)	1.33265	1.15907	2.23314	0.042429	0.68351	1
DPPA2	3	complement(109293788..109316517)	8.73558	1.16133	2.23663	0.0227663	0.542103	1
IFITM1	11	313506..315272	208.566	1.16571	2.24343	0.000523245	0.0560669	1
TSPEAR	21	complement(44497893..44711572)	0.307337	1.17243	2.2539	0.0372384	0.651783	1
OVOL1	11	65787063..65797214	2.44294	1.17307	2.25492	0.0019687	0.133271	1
B3GNT7	2	231395710..231401164	31.0461	1.17411	2.25654	5.58404e-05	0.0112791	1
DPPA3	12	7711433..7717559	1.87827	1.17462	2.25733	0.0167215	0.472343	1
TMEM132E	17	34579487..34639318	0.324754	1.17583	2.25922	0.0378155	0.656402	1
VSTM2B	19	29526499..29564479	0.646396	1.18398	2.27203	0.0474132	0.721134	1
BMP7	20	complement(57168753..57266641)	5.12328	1.1849	2.27348	0.001139	0.0981163	1
RGS20	8	53851795..53959303	0.216358	1.18495	2.27356	0.0491557	0.730806	1
UAP1L1	9	137077517..137084539	7.78594	1.18639	2.27583	0.0289913	0.600607	1
PCDHGB3	5	141370242..141512975	0.347287	1.19063	2.28253	0.0225635	0.540939	1
HCN2	19	589881..617159	1.21952	1.19507	2.28956	0.0141814	0.436396	1
EFHD1	2	232606057..232682780	2.29536	1.19936	2.29637	0.00368843	0.203187	1
BNIP3	10	complement(131966455..131982013)	15.0031	1.2053	2.30585	0.00193155	0.132873	1
PCDHB3	5	141100473..141103827	1.38105	1.2133	2.31868	0.00272332	0.166749	1
HIP1R	12	122834453..122862961	6.74749	1.22143	2.33178	0.00025381	0.0351197	1
GRIN1	9	137139154..137168756	0.255833	1.24219	2.36558	0.0325698	0.622387	1
SLCO5A1	8	complement(69667046..69834978)	1.01764	1.2426	2.36625	0.00308398	0.179257	1
ZNF600	19	complement(52749942..52786807)	1.62082	1.24657	2.37276	0.000532827	0.0567477	1
SLC1A3	5	36606355..36688334	13.5742	1.24807	2.37523	3.0251e-05	0.00748735	0.576948
CCDC146	7	77122434..77329533	0.47246	1.25349	2.38417	0.0283517	0.595963	1
TMEM266	15	76059958..76229121	2.83921	1.25366	2.38445	0.00544227	0.255714	1
TLL2	10	complement(96364608..96513926)	1.25451	1.2627	2.39944	0.00881209	0.34109	1
ZNF878	19	complement(12043805..12052961)	3.56292	1.26377	2.40123	0.00211781	0.140971	1
GRIN3B	19	1000419..1009732	0.271294	1.26492	2.40313	0.0290594	0.600607	1
PCDHA13	5	140882124..141012347	0.391627	1.26863	2.40933	0.0281059	0.595721	1
SLC22A18	11	2899721..2925246	1.57798	1.26912	2.41014	0.00817921	0.328002	1
AC000093.1	22	19717220..19724772	0.594437	1.27244	2.41569	0.0461933	0.713644	1
BARX1	9	complement(93951627..93955355)	1.23898	1.28143	2.4308	0.0494544	0.731815	1
NTNG2	9	132161676..132244526	0.23973	1.28313	2.43367	0.0177628	0.489798	1
MAFB	20	complement(40685848..40689236)	1.32433	1.28832	2.44243	0.0166267	0.472343	1
NANOGP8	15	complement(35084193..35085110)	41.8786	1.29539	2.45443	0.000108648	0.0181183	1
ADGRA2	8	37784191..37844896	1.54425	1.29807	2.459	0.00844902	0.333651	1
C1QL1	17	complement(44959693..44968303)	2.8786	1.29833	2.45944	0.0175879	0.48799	1
MISP3	19	14072536..14075062	0.703903	1.30231	2.46624	0.0433337	0.69102	1
CFAP77	9	132410043..132573317	0.381426	1.30475	2.47041	0.0262631	0.575464	1
EGFLAM	5	38258409..38465480	0.211893	1.30683	2.47398	0.0451523	0.704673	1
ADGRA1	10	133070929..133131675	0.0817904	1.30813	2.4762	0.0413803	0.678337	1
CYP2B6	19	40991282..41018398	1.1088	1.32155	2.49935	0.0104456	0.378476	1
C9orf129	9	complement(93318199..93346414)	3.03267	1.33073	2.5153	0.0404229	0.675828	1
VIPR2	7	complement(159028175..159144867)	0.614138	1.33423	2.52141	0.0110854	0.38797	1
SYNPR	3	63228315..63616924	0.246751	1.33459	2.52205	0.0310674	0.615499	1
CFHR3	1	196774795..196795406	0.155728	1.33479	2.52238	0.0258143	0.571934	1
CTCFL	20	complement(57495966..57525652)	1.13833	1.33733	2.52683	0.00373437	0.205075	1
IRX1	5	3595832..3601403	2.70586	1.33836	2.52864	0.0299876	0.605258	1
MLLT6	17	38705273..38729795	14.7574	1.34271	2.53628	0.00186527	0.130502	1
ARSL	X	complement(2934521..2968475)	2.13153	1.35907	2.5652	0.0149464	0.446712	1
IER5L	9	complement(129175552..129178261)	1.03949	1.3609	2.56845	0.0171158	0.477878	1
NDNF	4	complement(121035613..121073021)	0.771369	1.36485	2.5755	0.0180678	0.493021	1
RGS14	5	177357924..177372596	12.2231	1.36801	2.58115	0.000231921	0.0332211	1
GDF3	12	complement(7689784..7695775)	10.1681	1.37076	2.58606	0.000446441	0.0516139	1
POU3F4	X	83508290..83512127	1.36673	1.37648	2.59634	0.0240675	0.557231	1
AC242842.3	1	149390623..149556361	0.0858635	1.3778	2.59872	0.0403519	0.675828	1
TUBB8B	18	complement(47390..49557)	0.437487	1.37972	2.60219	0.0497131	0.731815	1
RHOBTB3	5	95713522..95824383	3.35355	1.38205	2.60638	6.88564e-05	0.0131523	1
FZD10	12	130162459..130165740	0.319508	1.38245	2.60711	0.0429718	0.690076	1
FGF4	11	complement(69771022..69775341)	1.06877	1.38519	2.61207	0.00870522	0.339411	1
RIPK4	21	complement(41739369..41767089)	3.71717	1.38623	2.61396	0.000398972	0.0483527	1
CAMK2B	7	complement(44217150..44334577)	0.0472528	1.38924	2.6194	0.0446404	0.700522	1
C5orf38	5	2752131..2755397	3.28652	1.40574	2.64954	0.0100755	0.369639	1
GUCY1B1	4	155758992..155807774	2.05998	1.41442	2.66553	0.00110965	0.0965337	1
HES4	1	complement(998962..1000172)	1.11382	1.41514	2.66686	0.00940158	0.356834	1
RORB	9	74497335..74693177	2.12293	1.41708	2.67045	0.00023572	0.0334057	1
HTR2C	X	114584078..114910061	1.35804	1.41996	2.67579	0.00355002	0.198677	1
PDGFA	7	complement(497258..520296)	22.2175	1.42023	2.67628	2.13137e-06	0.00104831	0.0406495
MT1X	16	56682470..56684196	34.9188	1.4284	2.69148	0.0245304	0.561864	1
FOXB1	15	60004234..60061730	2.40207	1.44415	2.72102	0.00585835	0.267399	1
ALPG	2	232406844..232410714	1.17674	1.44657	2.7256	0.00559414	0.260068	1
SLITRK5	13	87672615..87696272	1.11265	1.44674	2.72592	3.83629e-05	0.00887041	0.731657
EOMES	3	complement(27715949..27722711)	0.111674	1.44784	2.728	0.0276515	0.591105	1
ZYG11A	1	52842511..52894998	1.00781	1.44918	2.73053	0.00344953	0.193849	1
AL117339.5	10	38094368..38360098	0.81243	1.46175	2.75443	0.00896012	0.343791	1
FANK1	10	125896564..126009592	0.447263	1.48544	2.80002	0.0247048	0.561864	1
TNRC18	7	complement(5306790..5425414)	2.72465	1.48801	2.80502	1.63077e-05	0.00464872	0.311021
AC097634.4	3	complement(70959226..71754229)	0.0632879	1.4949	2.81844	0.0363121	0.645855	1
DBX2	12	complement(45014672..45051099)	0.142974	1.50173	2.83182	0.02119	0.531201	1
MN1	22	complement(27748277..27801756)	2.51433	1.51929	2.86649	4.83051e-05	0.0101055	0.921275
TMEM200B	1	complement(29119429..29123903)	7.3224	1.51973	2.86738	0.00458976	0.227841	1
ODF3L2	19	complement(463346..474983)	0.217275	1.5267	2.88126	0.0144646	0.438253	1
NFATC1	18	79395856..79529325	1.86491	1.52918	2.88622	0.000647781	0.0648082	1
OLIG2	21	33025935..33029196	0.104143	1.53599	2.89988	0.0333299	0.627095	1
TMPRSS3	21	complement(42371837..42396091)	0.101096	1.53734	2.90259	0.0216987	0.536823	1
RUNX3	1	complement(24899511..24965121)	0.317887	1.53983	2.9076	0.00504691	0.242984	1
LRFN5	14	41607570..41904549	1.13782	1.55867	2.94583	0.00289394	0.172691	1
FAM153A	5	complement(177707981..177783398)	0.039042	1.56688	2.96264	0.0419312	0.682275	1
CCSAP	1	complement(229321011..229343294)	5.54761	1.58451	2.99907	2.13037e-08	2.4958e-05	0.000406304
NFIA	1	60865259..61462788	0.326848	1.58632	3.00283	0.0108968	0.383847	1
FBP1	9	complement(94603133..94640249)	3.38144	1.5877	3.0057	0.00402735	0.211894	1
NOTUM	17	complement(81952507..81961840)	0.366184	1.59109	3.01277	0.0112195	0.388109	1
GOLGA6B	15	72654738..72666394	0.418413	1.59122	3.01304	0.0321889	0.622387	1
IFIT1	10	89392546..89406487	2.77644	1.59231	3.01532	0.00177558	0.127356	1
NR5A2	1	200027614..200177420	2.78162	1.59375	3.01833	0.00221288	0.145413	1
TMEM249	8	complement(144352219..144354914)	0.350773	1.60086	3.03325	0.0305529	0.608737	1
C1orf61	1	complement(156404250..156456763)	1.86286	1.60121	3.03398	0.00816824	0.328002	1
CRISP2	6	complement(49692358..49713590)	0.184234	1.6124	3.05761	0.0383883	0.66137	1
RALYL	8	84182787..84921844	0.0604588	1.61373	3.06042	0.0469281	0.717727	1
NXPH4	12	57216794..57226449	0.790111	1.61822	3.06997	0.00435774	0.221916	1
NNAT	20	37521206..37523690	60.706	1.63356	3.10277	0.0136576	0.432704	1
TBXT	6	complement(166157656..166168700)	0.132407	1.64897	3.1361	0.0152281	0.450512	1
MAP1LC3B2	12	116548105..116576606	0.721024	1.66473	3.17055	0.0189835	0.502087	1
MATN1	1	complement(30711277..30723585)	0.138483	1.67402	3.19103	0.0241664	0.557318	1
ZNF528	19	52397849..52418412	3.0913	1.67933	3.20279	0.00169045	0.123263	1
GDA	9	72114595..72257193	6.857	1.6816	3.20782	0.000659502	0.065451	1
CRIP1	14	105486317..105488947	1.41164	1.68426	3.21376	0.0190001	0.502087	1
ALPP	2	232378724..232382889	0.178452	1.68799	3.22208	0.0239179	0.555766	1
CRLF1	19	complement(18572220..18607741)	12.3174	1.70396	3.25793	2.59435e-05	0.00668866	0.494794
AL139260.3	1	complement(38864501..38881617)	0.158831	1.70406	3.25817	0.0111169	0.38797	1
IER3	6	complement(30743199..30744548)	32.0874	1.70495	3.26018	7.19687e-05	0.0133568	1
SLC6A20	3	complement(45755449..45796536)	0.0340128	1.71163	3.27531	0.0434669	0.69117	1
GCGR	17	81804132..81814008	0.210323	1.72418	3.30391	0.0344011	0.633589	1
SLC16A12	10	complement(89430299..89556641)	1.79545	1.72555	3.30706	0.00567927	0.26162	1
ANKRD20A3	9	complement(66106815..66179474)	0.0689204	1.72698	3.31033	0.00933294	0.356073	1
CCDC33	15	74202705..74336472	0.238677	1.72777	3.31216	0.00429424	0.221156	1
ARRB1	11	complement(75260122..75351705)	6.01103	1.73683	3.33302	0.000497304	0.0542803	1
MROH7	1	54641754..54710266	0.0445802	1.73794	3.33559	0.0417726	0.681588	1
GAD2	10	26216665..26304558	0.0658707	1.73901	3.33806	0.0177824	0.489798	1
LRRC3B	3	26622806..26717537	0.831412	1.74024	3.34091	7.22073e-05	0.0133568	1
NLRP7	19	complement(54923509..54966312)	2.31102	1.74552	3.35315	0.000649078	0.0648082	1
IFIT3	10	89327997..89340971	1.91206	1.75175	3.36767	0.0154536	0.454884	1
PCDHA7	5	140834248..141012347	0.627029	1.75679	3.37944	0.000295057	0.0389853	1
GSTT2	22	23980058..23983915	0.942383	1.75987	3.38668	0.0157552	0.459148	1
RIPPLY3	21	37006150..37019662	2.09133	1.78353	3.44268	0.00146674	0.113863	1
AC100868.1	8	complement(132024238..132085655)	10.7813	1.79537	3.47106	0.0111271	0.38797	1
SORCS2	4	7192538..7742836	0.919683	1.80557	3.49566	0.00345273	0.193849	1
ZADH2	18	complement(75195113..75209139)	1.64502	1.81472	3.51791	8.15535e-05	0.0144762	1
LRRC26	9	complement(137168758..137170051)	0.416275	1.82163	3.53481	0.02953	0.604879	1
NUDT18	8	complement(22106874..22109419)	1.20881	1.8248	3.54259	0.00655161	0.283106	1
FSTL5	4	complement(161383897..162164004)	0.146659	1.82559	3.54451	0.0112869	0.388188	1
TRHR	8	109086621..109119584	0.0834994	1.82859	3.55189	0.0387894	0.662703	1
EPOP	17	complement(38671703..38674957)	4.85818	1.83027	3.55603	7.35726e-05	0.0134676	1
MYF6	12	80707634..80709474	0.132465	1.84278	3.587	0.0268747	0.58506	1
MEIS1	2	66433452..66573869	0.0528461	1.85196	3.6099	0.0223792	0.538458	1
C11orf45	11	complement(128899565..128906069)	0.213437	1.88217	3.68628	0.0107984	0.383355	1
STMN2	8	79610814..79666175	1.06672	1.88561	3.69509	0.0133214	0.427184	1
ECEL1	2	complement(232479827..232487834)	6.98658	1.88967	3.70551	3.14048e-05	0.00766496	0.598953
SCD5	4	complement(82629539..82798796)	1.21307	1.89863	3.72859	0.000667749	0.065555	1
CLEC18B	16	complement(74408270..74421953)	0.396185	1.89924	3.73018	0.0369021	0.65003	1
TEX52	12	complement(2849046..2857039)	0.111797	1.91511	3.77142	0.0324571	0.622387	1
MNX1	7	complement(156994051..157010663)	0.0340423	1.91629	3.77452	0.03221	0.622387	1
DMBX1	1	46489836..46516216	1.05795	1.96025	3.8913	0.0108997	0.383847	1
AL163636.3	14	20684587..20700576	0.54837	1.96379	3.90086	0.0144955	0.438433	1
MESP1	15	complement(89748661..89751310)	0.104675	1.98052	3.94636	0.025184	0.565728	1
RAI1	17	17681458..17811453	1.93486	1.98136	3.94866	4.7136e-05	0.00997977	0.898978
GALR2	17	76074781..76077537	0.481199	1.98823	3.9675	0.00868848	0.339411	1
ZNF516	18	complement(76357682..76495242)	4.17998	2.00661	4.01838	5.41966e-07	0.000366306	0.0103364
H3Y1	5	complement(17654870..17655847)	0.193538	2.00859	4.0239	0.0441821	0.696346	1
EPHB3	3	184561785..184582408	1.45763	2.03917	4.11009	0.00128556	0.105499	1
HES2	1	complement(6412418..6424670)	0.181684	2.04292	4.1208	0.00386511	0.207078	1
CPT1A	11	complement(68754620..68844410)	6.1521	2.04788	4.13498	1.77615e-06	0.000945826	0.0338747
DLL1	6	complement(170282206..170306565)	2.70124	2.05467	4.15447	0.000153681	0.0245512	1
ERVV-2	19	53044740..53051680	0.251716	2.12088	4.3496	0.0123311	0.408859	1
GABRB2	5	complement(161288429..161549044)	0.314994	2.12474	4.36123	0.000848756	0.0793361	1
SATB2	2	complement(199269500..199471266)	1.57067	2.13536	4.39346	0.000107124	0.0181009	1
TLE7	16	complement(71430262..71442060)	0.434525	2.13539	4.39357	0.0212665	0.532297	1
IAPP	12	21354959..21379980	0.030367	2.14865	4.43413	0.0462145	0.713644	1
HHLA1	8	complement(132061486..132111159)	8.01052	2.14891	4.43493	0.00909336	0.348143	1
MT2A	16	56608584..56609497	11.8047	2.1583	4.4639	0.00075024	0.0720436	1
AC026740.3	5	complement(716808..766919)	0.243699	2.1688	4.49651	0.00381554	0.207078	1
OLIG1	21	33070141..33072413	0.253583	2.17097	4.50326	0.00477487	0.234382	1
C20orf203	20	complement(32631625..32673941)	0.0355576	2.17347	4.51107	0.0219254	0.536823	1
PHOX2A	11	complement(72239077..72245664)	0.384892	2.1862	4.55106	0.00634632	0.279377	1
ONECUT1	15	complement(52755053..52791078)	1.66459	2.20541	4.61205	0.000232527	0.0332211	1
DMTN	8	22048995..22082527	0.248632	2.21141	4.63128	0.00568205	0.26162	1
HHEX	10	92689955..92695647	0.83279	2.21268	4.63534	0.00186368	0.130502	1
GSC	14	complement(94768216..94770230)	0.175397	2.21558	4.64468	0.0155286	0.456226	1
NEFL	8	complement(24950955..24957110)	12.51	2.22521	4.6758	1.19143e-07	0.000116317	0.0022723
SOX18	20	complement(64047582..64049639)	0.163762	2.2304	4.69263	0.00880061	0.34109	1
ZNF578	19	52453553..52516882	2.24943	2.24623	4.74442	4.23349e-11	2.47984e-07	8.07411e-07
FOXA1	14	complement(37589552..37596059)	0.0614133	2.24721	4.74764	0.0115639	0.391546	1
SKOR2	18	complement(47206322..47251603)	0.25899	2.25338	4.76799	0.0014871	0.114117	1
LBX2	2	complement(74497517..74503316)	0.166344	2.25402	4.7701	0.014867	0.446712	1
DBX1	11	complement(20156155..20160475)	0.0747031	2.26773	4.81565	0.0303433	0.606625	1
VENTX	10	133237855..133241928	7.72542	2.27018	4.82385	1.27668e-06	0.000747835	0.0243488
VWC2	7	49773638..49921950	0.339813	2.27081	4.82593	0.00148342	0.114117	1
TBX3	12	complement(114670255..114684175)	0.0977622	2.27629	4.84429	0.00245698	0.154202	1
BRINP3	1	complement(190097658..190478404)	0.0227311	2.27914	4.85388	0.0273968	0.590005	1
FGF17	8	22042398..22048809	0.202837	2.28642	4.87845	0.00470583	0.232291	1
CLPSL1	6	35781019..35793675	0.0850286	2.29849	4.91942	0.0273733	0.590005	1
TRH	3	129974688..129977935	0.155108	2.30508	4.94195	0.00769244	0.316579	1
DOK6	18	69400888..69849087	0.409967	2.30625	4.94596	0.00117219	0.0991952	1
RTN4RL1	17	complement(1934677..2025334)	0.16812	2.32399	5.00716	0.00594288	0.269856	1
FNDC9	5	complement(157341598..157345677)	0.0322052	2.33769	5.05491	0.0410298	0.677253	1
AC134684.11	8	complement(7556700..7559712)	0.0608464	2.36483	5.15091	0.0320694	0.622387	1
GTF2A1L	2	48617798..48733148	0.0441527	2.37617	5.19157	0.0314943	0.61838	1
HES7	17	complement(8120592..8124106)	0.201109	2.38327	5.21719	0.00365359	0.202561	1
MT3	16	56589074..56591088	0.0583462	2.40941	5.31255	0.037522	0.655188	1
INSM1	20	20368104..20370949	1.31603	2.43126	5.39363	4.60464e-05	0.00996823	0.878197
HR	8	complement(22114419..22133384)	0.0603329	2.43911	5.42308	0.00494316	0.241295	1
DUXB	16	complement(75693893..75701461)	0.0710989	2.44329	5.4388	0.0187445	0.502087	1
SCNN1B	16	23278231..23381294	0.347324	2.48628	5.6033	0.00166605	0.1225	1
KRTAP12-1	21	complement(44681576..44682163)	0.0542206	2.50594	5.6802	0.0490324	#N/A	1
FAM228A	2	24175053..24200849	0.0654171	2.51316	5.70869	0.0143351	0.436959	1
TRIM43	2	95592001..95599778	0.203107	2.51743	5.72563	0.0450469	0.703987	1
MT1A	16	56638666..56640087	0.262406	2.53294	5.78749	0.0361092	0.645855	1
GJB6	13	complement(20221962..20232365)	0.0230291	2.55283	5.86785	0.0246588	0.561864	1
NPAS3	14	32934933..33804176	0.253417	2.55322	5.86945	0.000352113	0.0448383	1
SIX3	2	44941702..44946071	2.85558	2.59038	6.02256	0.00433595	0.221916	1
ABHD12B	14	50872053..50904970	3.83713	2.59464	6.04036	4.30952e-06	0.00162321	0.0821912
ZNF534	19	52429187..52452315	0.0863961	2.60499	6.08386	0.00129075	0.105499	1
C17orf50	17	35760887..35765079	0.245693	2.66296	6.33331	0.00293367	0.17358	1
C4orf51	4	145680115..145771032	0.762242	2.66406	6.33816	0.000421441	0.0500404	1
MT1E	16	56625475..56627112	5.15219	2.66592	6.34632	0.00140301	0.110117	1
TEX13B	X	complement(107980864..107982370)	1.51173	2.66792	6.3551	0.0013429	0.10875	1
KRTAP5-1	11	complement(1584342..1585283)	0.0898261	2.69141	6.45945	0.0128146	0.418105	1
AC084121.13	8	7768977..7771988	0.0287809	2.72058	6.59139	0.0459824	#N/A	1
OR6F1	1	complement(247711436..247716646)	0.0220195	2.74731	6.71466	0.0346898	#N/A	1
PRAMEF12	1	12774841..12777906	0.0700723	2.75563	6.75348	0.0238427	0.55495	1
SNTG1	8	49909789..50796692	0.106531	2.76397	6.79263	0.000130574	0.0212461	1
TAF11L11	5	17604177..17605377	0.058032	2.78636	6.89888	0.0222398	0.537648	1
MECOM	3	complement(169083499..169663775)	0.569642	2.79747	6.95221	0.0010328	0.0910668	1
MT1G	16	complement(56666731..56668065)	21.0555	2.81356	7.03016	0.00173711	0.125623	1
UTF1	10	133230217..133231558	14.3836	2.83098	7.11556	1.13191e-06	0.000685897	0.0215877
PTPRB	12	complement(70515866..70637440)	0.885735	2.84767	7.19835	9.92331e-06	0.00334456	0.189257
AC008481.3	19	complement(11466240..11505698)	0.0858494	2.85674	7.24375	0.0162735	0.466517	1
PTH1R	3	46877721..46903799	0.620089	2.85855	7.25287	0.000104337	0.0178012	1
SPESP1	15	68818221..68946811	0.098023	2.85966	7.25847	0.00441951	0.223173	1
NLRP4	19	55836540..55881855	0.0762684	2.89275	7.42685	0.00437967	0.221916	1
MBD3L3	19	complement(7056209..7058640)	0.143633	2.91375	7.53575	0.0288328	0.600607	1
CNTFR	9	complement(34551432..34590140)	4.75849	2.92473	7.5933	3.03945e-06	0.00133531	0.0579684
KAZALD1	10	101061841..101068131	1.16458	2.9544	7.75109	0.000246364	0.0346348	1
GDF7	2	20667144..20679243	0.199157	2.96272	7.79591	2.50269e-05	0.0066636	0.477313
MT1H	16	56669814..56671129	8.28647	2.96962	7.8333	0.000204066	0.0303249	1
TRIM49D2	11	89924064..89933063	0.116406	2.96966	7.8335	0.00262083	0.161119	1
NELL1	11	20669551..21575686	0.200115	2.9745	7.85986	0.00062145	0.0639938	1
RFPL2	22	complement(32190435..32205001)	0.253194	2.97608	7.86844	0.000465139	0.0524739	1
SP8	7	complement(20782283..20786886)	11.264	2.99848	7.99157	1.35814e-08	1.83589e-05	0.000259024
FLG2	1	complement(152348735..152360006)	0.0129968	3.00147	8.00813	0.0106568	0.382783	1
HOXB1	17	complement(48528526..48531011)	0.301932	3.01814	8.10123	0.000635803	0.0644785	1
TCP11X1	X	102215301..102229532	0.0307102	3.03283	8.18412	0.0445635	#N/A	1
SOX14	3	137764315..137766334	0.492099	3.04021	8.22611	0.000769679	0.0731112	1
RAB4B-EGLN2	19	40778242..40808418	0.28082	3.04052	8.22786	0.00262221	0.161119	1
MT1F	16	56657731..56660698	18.6317	3.10168	8.58415	0.000368247	0.0455719	1
PRAMEF15	1	13315581..13322598	0.0298433	3.12063	8.6977	0.0330853	0.625843	1
IFIT2	10	89283694..89309271	1.79863	3.12615	8.73101	0.00451926	0.225616	1
ZNF831	20	59123381..59259113	0.00455857	3.13459	8.78224	0.0138726	0.434861	1
NKX6-2	10	complement(132783179..132786147)	0.1225	3.15976	8.9368	0.00117975	0.0991952	1
LMX1B	9	126614443..126701032	1.60322	3.16663	8.97948	1.30942e-05	0.00403692	0.249733
PITX2	4	complement(110617423..110642123)	0.197579	3.18529	9.09635	6.96395e-05	0.0131589	1
KDM4E	11	95025258..95027596	0.0862416	3.19509	9.15835	0.006873	0.291848	1
AC015688.4	17	27623364..27640777	0.032348	3.20974	9.25186	0.0436253	#N/A	1
OR14K1	1	247738615..247739559	0.026418	3.20989	9.25278	0.043614	#N/A	1
NOBOX	7	complement(144397240..144410227)	0.0144976	3.2101	9.25414	0.0435973	#N/A	1
TRIM51	11	55883297..55891810	0.0546856	3.22993	9.38219	0.0189839	0.502087	1
TRIM64B	11	complement(89869282..89876017)	0.108636	3.25359	9.53735	0.00429312	0.221156	1
TBC1D3G	17	36323884..36334759	0.472645	3.25493	9.5462	0.0101085	0.370075	1
HOXB3	17	complement(48548870..48604912)	0.0534507	3.25597	9.5531	0.000989795	0.0878468	1
TRIM49B	11	49027501..49038451	0.0289903	3.26352	9.60321	0.0192552	0.505355	1
FOXD1	5	complement(73444827..73448777)	1.30957	3.26808	9.63364	1.39192e-05	0.00421728	0.265467
MAS1	6	159890988..159917447	0.0595179	3.27789	9.69934	0.000569064	0.0598813	1
TRDN	6	complement(123216339..123637093)	0.791831	3.28088	9.71948	2.55658e-09	4.51457e-06	4.87591e-05
OR7D2	19	9178979..9188818	0.0399987	3.28521	9.74873	0.0166676	0.472343	1
CNPY1	7	complement(155474206..155555450)	0.166115	3.31184	9.93029	0.00228422	0.14812	1
MBD3L2B	19	complement(7018969..7021450)	0.113163	3.32001	9.9867	0.00983329	0.367038	1
SSX4B	X	complement(48402078..48411910)	0.340348	3.35601	10.239	2.80462e-05	0.0070408	0.534897
IRX6	16	55323760..55330760	0.0996088	3.36555	10.307	0.000485414	0.0539884	1
NXF2	X	102247161..102326719	0.0927248	3.37332	10.3626	0.0015507	0.116762	1
TAL1	1	complement(47216290..47232220)	0.133806	3.37938	10.4062	0.000183518	0.0280431	1
TSHZ1	18	75210755..75289950	0.653322	3.46395	11.0345	2.94313e-06	0.00133531	0.0561314
C1QL4	12	complement(49332409..49337188)	0.108804	3.46621	11.0518	0.00197172	0.133271	1
GATA5	20	complement(62463497..62475995)	0.663861	3.48395	11.1885	1.71812e-06	0.000943519	0.0327681
NEUROG3	10	complement(69571698..69573422)	0.32924	3.49353	11.2631	5.34273e-05	0.011019	1
KRTAP10-7	21	44600597..44602174	0.02106	3.49591	11.2817	0.0368992	#N/A	1
AC132217.2	11	complement(2129112..2158391)	0.00672309	3.49748	11.294	0.0483863	#N/A	1
KRTAP10-9	21	44627093..44628378	0.0268924	3.49748	11.294	0.0483714	#N/A	1
RPL10L	14	complement(46651010..46651781)	0.0451401	3.49984	11.3124	0.0351797	#N/A	1
OLIG3	6	complement(137492199..137494394)	1.9682	3.52607	11.52	3.612e-06	0.00141052	0.068888
AL451136.1	1	complement(45329262..45491155)	0.111217	3.58516	12.0016	0.00124817	0.103473	1
POTEF	2	complement(130073535..130129222)	0.254847	3.64032	12.4694	9.35804e-05	0.0161224	1
TRIM49D1	11	complement(89911111..89921767)	0.111939	3.64235	12.4869	0.00278209	0.169756	1
NEUROG1	5	complement(135534282..135535964)	0.0230531	3.74128	13.3733	0.0218781	#N/A	1
AC010422.5	19	complement(12664828..12669397)	0.0955658	3.76687	13.6126	0.0297571	#N/A	1
CYP2E1	10	133520406..133561220	0.159493	3.78323	13.7679	1.19035e-05	0.00373537	0.227024
GBX2	2	complement(236165236..236168386)	9.00088	3.84056	14.326	1.43976e-10	4.44173e-07	2.74591e-06
NKX2-5	5	complement(173232109..173235311)	0.344564	3.8414	14.3343	0.000116295	0.0190995	1
PRAMEF8	1	complement(13281035..13285174)	0.0208113	3.85878	14.5081	0.021792	#N/A	1
IFNL3	19	complement(39243553..39245129)	0.0522846	3.85878	14.5081	0.0217972	#N/A	1
HMX1	4	complement(8846076..8871839)	2.342	3.88027	14.7257	0.000701693	0.0681262	1
TCP10L2	6	167146414..167196913	0.0195785	3.94857	15.4397	0.0148131	#N/A	1
IFNL1	19	39296407..39298673	0.140202	3.96975	15.668	0.00438201	0.221916	1
LGI3	8	complement(22146830..22157084)	0.0672099	3.98896	15.8781	0.00137748	0.110117	1
ANXA2R	5	complement(43039081..43043170)	0.277726	4.03413	16.383	0.000206519	0.0303249	1
IRX4	5	complement(1877413..1887236)	2.64105	4.1028	17.1817	2.73029e-08	2.99872e-05	0.000520722
FLG	1	complement(152302165..152325239)	0.353262	4.11199	17.2915	1.83068e-07	0.000169318	0.00349147
BAHCC1	17	81395475..81466332	2.30372	4.13323	17.5479	3.17316e-08	3.28012e-05	0.000605186
OR13G1	1	complement(247670812..247679739)	0.0243439	4.28936	19.5535	0.0063966	0.279377	1
GSX2	4	54099523..54102498	0.0802639	4.29722	19.6603	0.00195715	0.133271	1
OC90	8	complement(132024216..132059382)	0.0751015	4.35452	20.457	0.00187816	0.130502	1
HOXB2	17	complement(48540894..48544989)	0.447475	4.46089	22.0222	6.40635e-06	0.00220743	0.122182
ISLR2	15	74100311..74138540	1.86106	4.46653	22.1085	1.82594e-08	2.29195e-05	0.000348243
TRIM49	11	complement(89797655..89808575)	0.129331	4.63941	24.9231	0.000366562	0.0455719	1
AC005670.2	17	46923133..47049932	0.093364	4.64954	25.0987	0.00998934	0.369639	1
ZIC4	3	complement(147386046..147406860)	0.326885	4.6715	25.4837	3.40579e-07	0.000260217	0.00649553
AC110275.1	8	43018424..43077334	0.167617	4.80938	28.0392	0.00491217	0.24045	1
CSAG3	X	152753921..152760222	0.912061	4.87076	29.258	2.60408e-05	0.00668866	0.49665
AC092143.1	16	89919165..89936092	0.0370043	5.06366	33.4436	0.00246653	0.15425	1
PAX7	1	18630846..18748866	2.13527	5.09411	34.1571	7.25613e-09	1.0626e-05	0.000138389
PAX5	9	complement(36833269..37034268)	0.894824	5.22969	37.5226	2.56904e-09	4.51457e-06	4.89967e-05
EIF2S3B	12	10505602..10523135	0.66245	5.2707	38.6046	1.406e-06	0.000797023	0.0268153
GSTM1	1	109687814..109709039	2.09115	5.60742	48.7532	6.71027e-09	1.0626e-05	0.000127978
TBX5	12	complement(114353931..114408442)	0.345746	5.68076	51.2954	2.17526e-07	0.000182028	0.00414866
CSAG1	X	complement(152727484..152733735)	0.404438	5.96795	62.594	1.00872e-05	0.00334456	0.192382
FOXC1	6	1609915..1613897	1.56173	6.00201	64.089	5.05682e-10	1.26948e-06	9.64437e-06
TBX1	22	19756703..19783593	1.20491	6.56782	94.8658	2.04222e-11	1.79439e-07	3.89491e-07
ZIC1	3	147393422..147510293	6.2624	7.13945	140.99	1.31183e-15	2.30529e-11	2.50193e-11
PRAC2	17	48723185..48724758	2.06421	8.55817	376.935	2.04144e-06	0.00104831	0.0389343
HOXB13	17	complement(48724763..48729178)	0.466444	8.84893	461.099	5.91576e-07	0.000385028	0.0112825
PRAC1	17	complement(48721719..48722518)	12.8557	8.86415	465.987	1.51655e-10	4.44173e-07	2.89237e-06
TLX1	10	101131300..101137789	1.95389	9.30834	633.999	9.60735e-10	2.11038e-06	1.83231e-05
