# Supplementary material for: Combined Noncoding RNA-mRNA Regulomics Signature in Reprogramming and Pluripotency in iPSCs
Source: Cells. 2022 Nov 29;11(23):3833. doi: 10.3390/cells11233833 (PMC9737797; doi:10.3390/cells11233833)
Supplement: Supplementary file 1 [file cells-11-03833-s001.zip › TableS7 miRNA target filter in fibroblasts with high reprogramming efficiency vs. normal reprogramming efficiency.xls]

## Sheet: Sheet0
© 2000-2021 QIAGEN. All rights reserved.
ID	Symbol	Expr Fold Change	Expr p-value	Source	Confidence	ID	Symbol	Expr p-value	Expr Fold Change	Pathway
hsa-miR-656-3p	miR-656-3p (miRNAs w/seed AUAUUAU)	3.502	0.00493	TargetScan Human	Moderate (predicted)	ENSG00000120129	DUSP1	0.00203	-4.186	3-phosphoinositide Biosynthesis,3-phosphoinositide Degradation,Aldosterone Signaling in Epithelial Cells,cAMP-mediated signaling,D-myo-inositol (1,4,5,6)-Tetrakisphosphate Biosynthesis,D-myo-inositol (3,4,5,6)-tetrakisphosphate Biosynthesis,D-myo-inositol-5-phosphate Metabolism,ERK/MAPK Signaling,G-Protein Coupled Receptor Signaling,Glucocorticoid Receptor Signaling,IL-13 Signaling Pathway,p38 MA…
hsa-miR-3617-3p	miR-34a-3p (and other miRNAs w/seed AUCAGCA)	4.816	0.000305	TargetScan Human	Moderate (predicted)	ENSG00000120129	DUSP1	0.00203	-4.186	3-phosphoinositide Biosynthesis,3-phosphoinositide Degradation,Aldosterone Signaling in Epithelial Cells,cAMP-mediated signaling,D-myo-inositol (1,4,5,6)-Tetrakisphosphate Biosynthesis,D-myo-inositol (3,4,5,6)-tetrakisphosphate Biosynthesis,D-myo-inositol-5-phosphate Metabolism,ERK/MAPK Signaling,G-Protein Coupled Receptor Signaling,Glucocorticoid Receptor Signaling,IL-13 Signaling Pathway,p38 MA…
hsa-miR-4747-3p	miR-4747-3p (miRNAs w/seed AGGCCCG)	-4.582	0.0234	TargetScan Human	Moderate (predicted)	ENSG00000136205	TNS3	0.0154	2.589	3-phosphoinositide Biosynthesis,3-phosphoinositide Degradation,D-myo-inositol (1,4,5,6)-Tetrakisphosphate Biosynthesis,D-myo-inositol (3,4,5,6)-tetrakisphosphate Biosynthesis,D-myo-inositol-5-phosphate Metabolism,Superpathway of Inositol Phosphate Compounds
hsa-miR-6840-5p	miR-6840-5p (miRNAs w/seed CCCCCGG)	-3.99	0.0484	TargetScan Human	High (predicted)	ENSG00000136205	TNS3	0.0154	2.589	3-phosphoinositide Biosynthesis,3-phosphoinositide Degradation,D-myo-inositol (1,4,5,6)-Tetrakisphosphate Biosynthesis,D-myo-inositol (3,4,5,6)-tetrakisphosphate Biosynthesis,D-myo-inositol-5-phosphate Metabolism,Superpathway of Inositol Phosphate Compounds
hsa-miR-182-5p	miR-182-5p (and other miRNAs w/seed UUGGCAA)	-3.948	0.0436	TargetScan Human	High (predicted)	ENSG00000136205	TNS3	0.0154	2.589	3-phosphoinositide Biosynthesis,3-phosphoinositide Degradation,D-myo-inositol (1,4,5,6)-Tetrakisphosphate Biosynthesis,D-myo-inositol (3,4,5,6)-tetrakisphosphate Biosynthesis,D-myo-inositol-5-phosphate Metabolism,Superpathway of Inositol Phosphate Compounds
hsa-miR-6758-5p	miR-6758-5p (and other miRNAs w/seed AGAGAGG)	3.243	0.00706	TargetScan Human	Moderate (predicted)	ENSG00000107796	ACTA2	0.0199	-2.717	Actin Cytoskeleton Signaling,Agranulocyte Adhesion and Diapedesis,Agrin Interactions at Neuromuscular Junction,Calcium Signaling,Caveolar-mediated Endocytosis Signaling,Cellular Effects of Sildenafil (Viagra),Clathrin-mediated Endocytosis Signaling,Crosstalk between Dendritic Cells and Natural Killer Cells,Death Receptor Signaling,Dilated Cardiomyopathy Signaling Pathway,EIF2 Signaling,Fcγ Recept…
hsa-miR-5191	miR-5191 (miRNAs w/seed GGAUAGG)	2.131	0.0414	TargetScan Human	Moderate (predicted)	ENSG00000140285	FGF7	0.0468	-2.779	Actin Cytoskeleton Signaling,Airway Pathology in Chronic Obstructive Pulmonary Disease,Bladder Cancer Signaling,Cardiac Hypertrophy Signaling (Enhanced),Clathrin-mediated Endocytosis Signaling,FGF Signaling,Pulmonary Healing Signaling Pathway,Regulation Of The Epithelial Mesenchymal Transition By Growth Factors Pathway,Regulation of the Epithelial-Mesenchymal Transition Pathway,Tumor Microenviron…
hsa-miR-1843	miR-1843a-5p (and other miRNAs w/seed AUGGAGG)	2.924	0.0391	TargetScan Human	Moderate (predicted)	ENSG00000140285	FGF7	0.0468	-2.779	Actin Cytoskeleton Signaling,Airway Pathology in Chronic Obstructive Pulmonary Disease,Bladder Cancer Signaling,Cardiac Hypertrophy Signaling (Enhanced),Clathrin-mediated Endocytosis Signaling,FGF Signaling,Pulmonary Healing Signaling Pathway,Regulation Of The Epithelial Mesenchymal Transition By Growth Factors Pathway,Regulation of the Epithelial-Mesenchymal Transition Pathway,Tumor Microenviron…
hsa-miR-656-3p	miR-656-3p (miRNAs w/seed AUAUUAU)	3.502	0.00493	TargetScan Human	Moderate (predicted)	ENSG00000140285	FGF7	0.0468	-2.779	Actin Cytoskeleton Signaling,Airway Pathology in Chronic Obstructive Pulmonary Disease,Bladder Cancer Signaling,Cardiac Hypertrophy Signaling (Enhanced),Clathrin-mediated Endocytosis Signaling,FGF Signaling,Pulmonary Healing Signaling Pathway,Regulation Of The Epithelial Mesenchymal Transition By Growth Factors Pathway,Regulation of the Epithelial-Mesenchymal Transition Pathway,Tumor Microenviron…
hsa-miR-3151-3p	miR-3151-3p (miRNAs w/seed CUGAUCC)	2.601	0.0375	TargetScan Human	Moderate (predicted)	ENSG00000115415	STAT1	0.0379	-2.357	Activation of IRF by Cytosolic Pattern Recognition Receptors,CNTF Signaling,Colorectal Cancer Metastasis Signaling,Coronavirus Pathogenesis Pathway,Dendritic Cell Maturation,EGF Signaling,ERK/MAPK Signaling,FLT3 Signaling in Hematopoietic Progenitor Cells,Glucocorticoid Receptor Signaling,GM-CSF Signaling,Growth Hormone Signaling,Hepatic Fibrosis / Hepatic Stellate Cell Activation,IL-12 Signaling…
hsa-miR-6076	miR-6076 (and other miRNAs w/seed GCAUGAC)	3.049	0.0433	TargetScan Human	Moderate (predicted)	ENSG00000115415	STAT1	0.0379	-2.357	Activation of IRF by Cytosolic Pattern Recognition Receptors,CNTF Signaling,Colorectal Cancer Metastasis Signaling,Coronavirus Pathogenesis Pathway,Dendritic Cell Maturation,EGF Signaling,ERK/MAPK Signaling,FLT3 Signaling in Hematopoietic Progenitor Cells,Glucocorticoid Receptor Signaling,GM-CSF Signaling,Growth Hormone Signaling,Hepatic Fibrosis / Hepatic Stellate Cell Activation,IL-12 Signaling…
hsa-miR-6758-5p	miR-6758-5p (and other miRNAs w/seed AGAGAGG)	3.243	0.00706	TargetScan Human	Moderate (predicted)	ENSG00000115415	STAT1	0.0379	-2.357	Activation of IRF by Cytosolic Pattern Recognition Receptors,CNTF Signaling,Colorectal Cancer Metastasis Signaling,Coronavirus Pathogenesis Pathway,Dendritic Cell Maturation,EGF Signaling,ERK/MAPK Signaling,FLT3 Signaling in Hematopoietic Progenitor Cells,Glucocorticoid Receptor Signaling,GM-CSF Signaling,Growth Hormone Signaling,Hepatic Fibrosis / Hepatic Stellate Cell Activation,IL-12 Signaling…
hsa-miR-4536-5p	miR-4536-5p (miRNAs w/seed GUGGUAG)	4.479	0.00027	TargetScan Human	Moderate (predicted)	ENSG00000115415	STAT1	0.0379	-2.357	Activation of IRF by Cytosolic Pattern Recognition Receptors,CNTF Signaling,Colorectal Cancer Metastasis Signaling,Coronavirus Pathogenesis Pathway,Dendritic Cell Maturation,EGF Signaling,ERK/MAPK Signaling,FLT3 Signaling in Hematopoietic Progenitor Cells,Glucocorticoid Receptor Signaling,GM-CSF Signaling,Growth Hormone Signaling,Hepatic Fibrosis / Hepatic Stellate Cell Activation,IL-12 Signaling…
hsa-miR-4697-3p	miR-4697-3p (miRNAs w/seed GUCAGUG)	6.039	2.45e-06	TargetScan Human	High (predicted)	ENSG00000115415	STAT1	0.0379	-2.357	Activation of IRF by Cytosolic Pattern Recognition Receptors,CNTF Signaling,Colorectal Cancer Metastasis Signaling,Coronavirus Pathogenesis Pathway,Dendritic Cell Maturation,EGF Signaling,ERK/MAPK Signaling,FLT3 Signaling in Hematopoietic Progenitor Cells,Glucocorticoid Receptor Signaling,GM-CSF Signaling,Growth Hormone Signaling,Hepatic Fibrosis / Hepatic Stellate Cell Activation,IL-12 Signaling…
hsa-miR-340-3p	miR-340-3p (and other miRNAs w/seed CCGUCUC)	-6.376	0.00134	TargetScan Human	Moderate (predicted)	ENSG00000115594	IL1R1	0.00695	2.88	Acute Phase Response Signaling,Agranulocyte Adhesion and Diapedesis,Cardiac Hypertrophy Signaling (Enhanced),FAK Signaling,Glucocorticoid Receptor Signaling,Granulocyte Adhesion and Diapedesis,Hepatic Cholestasis,Hepatic Fibrosis / Hepatic Stellate Cell Activation,Hepatic Fibrosis Signaling Pathway,HMGB1 Signaling,IL-1 Signaling,IL-10 Signaling,IL-6 Signaling,LPS/IL-1 Mediated Inhibition of RXR F…
hsa-miR-4747-3p	miR-4747-3p (miRNAs w/seed AGGCCCG)	-4.582	0.0234	TargetScan Human	Moderate (predicted)	ENSG00000115594	IL1R1	0.00695	2.88	Acute Phase Response Signaling,Agranulocyte Adhesion and Diapedesis,Cardiac Hypertrophy Signaling (Enhanced),FAK Signaling,Glucocorticoid Receptor Signaling,Granulocyte Adhesion and Diapedesis,Hepatic Cholestasis,Hepatic Fibrosis / Hepatic Stellate Cell Activation,Hepatic Fibrosis Signaling Pathway,HMGB1 Signaling,IL-1 Signaling,IL-10 Signaling,IL-6 Signaling,LPS/IL-1 Mediated Inhibition of RXR F…
hsa-miR-6731-3p	miR-6731-3p (miRNAs w/seed CUAUUCC)	3.096	0.0149	TargetScan Human	Moderate (predicted)	ENSG00000106366	SERPINE1	0.00121	-3.58	Acute Phase Response Signaling,Apelin Cardiac Fibroblast Signaling Pathway,Coagulation System,Coronavirus Pathogenesis Pathway,Glucocorticoid Receptor Signaling,Hepatic Fibrosis / Hepatic Stellate Cell Activation,Hepatic Fibrosis Signaling Pathway,HIF1α Signaling,HMGB1 Signaling,Pulmonary Fibrosis Idiopathic Signaling Pathway,Senescence Pathway,TGF-β Signaling
hsa-miR-4747-3p	miR-4747-3p (miRNAs w/seed AGGCCCG)	-4.582	0.0234	TargetScan Human	Moderate (predicted)	ENSG00000113389	NPR3	0.00253	3.527	Adrenomedullin signaling pathway,Antiproliferative Role of Somatostatin Receptor 2,cAMP-mediated signaling,Circadian Rhythm Signaling,Corticotropin Releasing Hormone Signaling,G-Protein Coupled Receptor Signaling,Gap Junction Signaling,Gαi Signaling,Neurovascular Coupling Signaling Pathway,Oxytocin In Spinal Neurons Signaling Pathway,Oxytocin Signaling Pathway,Relaxin Signaling,Synaptic Long Term…
hsa-miR-3184-5p	miR-423-5p (and other miRNAs w/seed GAGGGGC)	-4.238	0.00135	TargetScan Human	High (predicted)	ENSG00000113389	NPR3	0.00253	3.527	Adrenomedullin signaling pathway,Antiproliferative Role of Somatostatin Receptor 2,cAMP-mediated signaling,Circadian Rhythm Signaling,Corticotropin Releasing Hormone Signaling,G-Protein Coupled Receptor Signaling,Gap Junction Signaling,Gαi Signaling,Neurovascular Coupling Signaling Pathway,Oxytocin In Spinal Neurons Signaling Pathway,Oxytocin Signaling Pathway,Relaxin Signaling,Synaptic Long Term…
hsa-miR-6840-5p	miR-6840-5p (miRNAs w/seed CCCCCGG)	-3.99	0.0484	TargetScan Human	Moderate (predicted)	ENSG00000113389	NPR3	0.00253	3.527	Adrenomedullin signaling pathway,Antiproliferative Role of Somatostatin Receptor 2,cAMP-mediated signaling,Circadian Rhythm Signaling,Corticotropin Releasing Hormone Signaling,G-Protein Coupled Receptor Signaling,Gap Junction Signaling,Gαi Signaling,Neurovascular Coupling Signaling Pathway,Oxytocin In Spinal Neurons Signaling Pathway,Oxytocin Signaling Pathway,Relaxin Signaling,Synaptic Long Term…
hsa-miR-182-5p	miR-182-5p (and other miRNAs w/seed UUGGCAA)	-3.948	0.0436	TargetScan Human	Moderate (predicted)	ENSG00000113389	NPR3	0.00253	3.527	Adrenomedullin signaling pathway,Antiproliferative Role of Somatostatin Receptor 2,cAMP-mediated signaling,Circadian Rhythm Signaling,Corticotropin Releasing Hormone Signaling,G-Protein Coupled Receptor Signaling,Gap Junction Signaling,Gαi Signaling,Neurovascular Coupling Signaling Pathway,Oxytocin In Spinal Neurons Signaling Pathway,Oxytocin Signaling Pathway,Relaxin Signaling,Synaptic Long Term…
hsa-miR-1200	miR-1200 (miRNAs w/seed UCCUGAG)	-3.024	0.0289	TargetScan Human	Moderate (predicted)	ENSG00000113389	NPR3	0.00253	3.527	Adrenomedullin signaling pathway,Antiproliferative Role of Somatostatin Receptor 2,cAMP-mediated signaling,Circadian Rhythm Signaling,Corticotropin Releasing Hormone Signaling,G-Protein Coupled Receptor Signaling,Gap Junction Signaling,Gαi Signaling,Neurovascular Coupling Signaling Pathway,Oxytocin In Spinal Neurons Signaling Pathway,Oxytocin Signaling Pathway,Relaxin Signaling,Synaptic Long Term…
hsa-miR-1843	miR-1843a-5p (and other miRNAs w/seed AUGGAGG)	2.924	0.0391	TargetScan Human	Moderate (predicted)	ENSG00000090339	ICAM1	0.0454	-2.753	Agranulocyte Adhesion and Diapedesis,Apelin Endothelial Signaling Pathway,Atherosclerosis Signaling,CD40 Signaling,Dendritic Cell Maturation,Glucocorticoid Receptor Signaling,Granulocyte Adhesion and Diapedesis,Hepatic Fibrosis / Hepatic Stellate Cell Activation,Hepatic Fibrosis Signaling Pathway,HMGB1 Signaling,HOTAIR Regulatory Pathway,IL-8 Signaling,Leukocyte Extravasation Signaling,Neuroinfla…
hsa-miR-6509-5p	miR-6509-5p (miRNAs w/seed UUAGGUA)	4.06	0.003	TargetScan Human	Moderate (predicted)	ENSG00000090339	ICAM1	0.0454	-2.753	Agranulocyte Adhesion and Diapedesis,Apelin Endothelial Signaling Pathway,Atherosclerosis Signaling,CD40 Signaling,Dendritic Cell Maturation,Glucocorticoid Receptor Signaling,Granulocyte Adhesion and Diapedesis,Hepatic Fibrosis / Hepatic Stellate Cell Activation,Hepatic Fibrosis Signaling Pathway,HMGB1 Signaling,HOTAIR Regulatory Pathway,IL-8 Signaling,Leukocyte Extravasation Signaling,Neuroinfla…
hsa-miR-1843	miR-1843a-5p (and other miRNAs w/seed AUGGAGG)	2.924	0.0391	TargetScan Human	Moderate (predicted)	ENSG00000173641	HSPB7	3.24e-07	-7.711	Aldosterone Signaling in Epithelial Cells,Aryl Hydrocarbon Receptor Signaling,Cardiac Hypertrophy Signaling (Enhanced),Death Receptor Signaling,ERK/MAPK Signaling,IL-6 Signaling,Oxytocin Signaling Pathway,p38 MAPK Signaling,Protein Ubiquitination Pathway
hsa-miR-6758-5p	miR-6758-5p (and other miRNAs w/seed AGAGAGG)	3.243	0.00706	TargetScan Human	High (predicted)	ENSG00000173641	HSPB7	3.24e-07	-7.711	Aldosterone Signaling in Epithelial Cells,Aryl Hydrocarbon Receptor Signaling,Cardiac Hypertrophy Signaling (Enhanced),Death Receptor Signaling,ERK/MAPK Signaling,IL-6 Signaling,Oxytocin Signaling Pathway,p38 MAPK Signaling,Protein Ubiquitination Pathway
hsa-miR-200a-5p	miR-200a-5p (and other miRNAs w/seed AUCUUAC)	2.836	0.0219	TargetScan Human	Moderate (predicted)	ENSG00000118515	SGK1	0.0354	-2.399	Aldosterone Signaling in Epithelial Cells,ERK5 Signaling,Glucocorticoid Receptor Signaling,Huntington's Disease Signaling,Insulin Receptor Signaling,Pyridoxal 5'-phosphate Salvage Pathway,Salvage Pathways of Pyrimidine Ribonucleotides
hsa-miR-3713	miR-3713 (miRNAs w/seed GUAUCCG)	3.14	0.0041	TargetScan Human	Moderate (predicted)	ENSG00000152137	HSPB8	0.0444	-2.189	Aldosterone Signaling in Epithelial Cells,NRF2-mediated Oxidative Stress Response,Protein Ubiquitination Pathway
hsa-miR-3713	miR-3713 (miRNAs w/seed GUAUCCG)	3.14	0.0041	TargetScan Human	Moderate (predicted)	ENSG00000128590	DNAJB9	0.0264	-2.637	Aldosterone Signaling in Epithelial Cells,NRF2-mediated Oxidative Stress Response,Protein Ubiquitination Pathway,Unfolded protein response
hsa-miR-6832-5p	miR-6832-5p (miRNAs w/seed GUAGAGA)	4.24	0.00047	TargetScan Human	Moderate (predicted)	ENSG00000128590	DNAJB9	0.0264	-2.637	Aldosterone Signaling in Epithelial Cells,NRF2-mediated Oxidative Stress Response,Protein Ubiquitination Pathway,Unfolded protein response
hsa-miR-193b-5p	miR-193b-5p (miRNAs w/seed GGGGUUU)	-4.408	0.0231	TargetScan Human	Moderate (predicted)	ENSG00000134184	GSTM1	4.94e-15	172.536	Apelin Adipocyte Signaling Pathway,Aryl Hydrocarbon Receptor Signaling,Glutathione Redox Reactions I,Glutathione-mediated Detoxification,LPS/IL-1 Mediated Inhibition of RXR Function,NRF2-mediated Oxidative Stress Response,PXR/RXR Activation,Xenobiotic Metabolism AHR Signaling Pathway,Xenobiotic Metabolism CAR Signaling Pathway,Xenobiotic Metabolism General Signaling Pathway,Xenobiotic Metabolism …
hsa-miR-3184-5p	miR-423-5p (and other miRNAs w/seed GAGGGGC)	-4.238	0.00135	TargetScan Human	Moderate (predicted)	ENSG00000134184	GSTM1	4.94e-15	172.536	Apelin Adipocyte Signaling Pathway,Aryl Hydrocarbon Receptor Signaling,Glutathione Redox Reactions I,Glutathione-mediated Detoxification,LPS/IL-1 Mediated Inhibition of RXR Function,NRF2-mediated Oxidative Stress Response,PXR/RXR Activation,Xenobiotic Metabolism AHR Signaling Pathway,Xenobiotic Metabolism CAR Signaling Pathway,Xenobiotic Metabolism General Signaling Pathway,Xenobiotic Metabolism …
hsa-miR-6728-5p	miR-30b-3p (and other miRNAs w/seed UGGGAUG)	-4.227	0.0284	TargetScan Human	Moderate (predicted)	ENSG00000134184	GSTM1	4.94e-15	172.536	Apelin Adipocyte Signaling Pathway,Aryl Hydrocarbon Receptor Signaling,Glutathione Redox Reactions I,Glutathione-mediated Detoxification,LPS/IL-1 Mediated Inhibition of RXR Function,NRF2-mediated Oxidative Stress Response,PXR/RXR Activation,Xenobiotic Metabolism AHR Signaling Pathway,Xenobiotic Metabolism CAR Signaling Pathway,Xenobiotic Metabolism General Signaling Pathway,Xenobiotic Metabolism …
hsa-miR-20b-3p	miR-20b-3p (miRNAs w/seed CUGUAGU)	4.452	0.000263	TargetScan Human	High (predicted)	ENSG00000117525	F3	0.0424	-2.181	Atherosclerosis Signaling,Coagulation System,Extrinsic Prothrombin Activation Pathway,Role of Tissue Factor in Cancer
hsa-miR-4697-3p	miR-4697-3p (miRNAs w/seed GUCAGUG)	6.039	2.45e-06	TargetScan Human	Moderate (predicted)	ENSG00000006327	TNFRSF12A	0.0328	-2.121	Atherosclerosis Signaling,TWEAK Signaling
hsa-miR-7852-3p	miR-380-3p (and other miRNAs w/seed AUGUAGU)	3.874	0.00345	TargetScan Human	Moderate (predicted)	ENSG00000116717	GADD45A	0.0107	-2.58	ATM Signaling,Cell Cycle: G2/M DNA Damage Checkpoint Regulation,GADD45 Signaling,Hereditary Breast Cancer Signaling,p53 Signaling,Role of BRCA1 in DNA Damage Response,SAPK/JNK Signaling,Senescence Pathway,Sirtuin Signaling Pathway,Systemic Lupus Erythematosus In T Cell Signaling Pathway,VDR/RXR Activation
hsa-miR-4536-5p	miR-4536-5p (miRNAs w/seed GUGGUAG)	4.479	0.00027	TargetScan Human	Moderate (predicted)	ENSG00000103257	SLC7A5	0.00893	-2.784	Autophagy,NAD Signaling Pathway
hsa-miR-4697-3p	miR-4697-3p (miRNAs w/seed GUCAGUG)	6.039	2.45e-06	TargetScan Human	Moderate (predicted)	ENSG00000103257	SLC7A5	0.00893	-2.784	Autophagy,NAD Signaling Pathway
hsa-miR-218-1-3p	miR-218-1-3p (miRNAs w/seed UGGUUCC)	-3.409	0.0291	TargetScan Human	Moderate (predicted)	ENSG00000149451	ADAM33	0.021	2.271	Axonal Guidance Signaling
hsa-miR-218-1-3p	miR-218-1-3p (miRNAs w/seed UGGUUCC)	-3.409	0.0291	TargetScan Human	Moderate (predicted)	ENSG00000145147	SLIT2	0.00525	3.602	Axonal Guidance Signaling
hsa-miR-4446-3p	miR-4446-3p (miRNAs w/seed AGGGCUG)	-3.096	0.0434	TargetScan Human	High (predicted)	ENSG00000145147	SLIT2	0.00525	3.602	Axonal Guidance Signaling
hsa-miR-6758-5p	miR-6758-5p (and other miRNAs w/seed AGAGAGG)	3.243	0.00706	TargetScan Human	Moderate (predicted)	ENSG00000138623	SEMA7A	0.00474	-2.911	Axonal Guidance Signaling,Semaphorin Signaling in Neurons
hsa-miR-200a-5p	miR-200a-5p (and other miRNAs w/seed AUCUUAC)	2.836	0.0219	TargetScan Human	Moderate (predicted)	ENSG00000133169	BEX1	0.00019	-54.6	BEX2 Signaling Pathway
hsa-miR-600	miR-600 (miRNAs w/seed CUUACAG)	3.598	0.00296	TargetScan Human	High (predicted)	ENSG00000133169	BEX1	0.00019	-54.6	BEX2 Signaling Pathway
hsa-miR-3617-3p	miR-34a-3p (and other miRNAs w/seed AUCAGCA)	4.816	0.000305	TargetScan Human	Moderate (predicted)	ENSG00000159200	RCAN1	0.016	-2.769	Calcium Signaling,Cardiac Hypertrophy Signaling (Enhanced),Role of NFAT in Cardiac Hypertrophy,Role of NFAT in Regulation of the Immune Response
hsa-miR-6867-5p	miR-466d-5p (and other miRNAs w/seed GUGUGUG)	2.725	0.0139	TargetScan Human	High (predicted)	ENSG00000122863	CHST3	0.0168	-2.578	Chondroitin Sulfate Biosynthesis,Chondroitin Sulfate Biosynthesis (Late Stages),Dermatan Sulfate Biosynthesis,Dermatan Sulfate Biosynthesis (Late Stages),Heparan Sulfate Biosynthesis,Heparan Sulfate Biosynthesis (Late Stages),LPS/IL-1 Mediated Inhibition of RXR Function,Xenobiotic Metabolism CAR Signaling Pathway,Xenobiotic Metabolism PXR Signaling Pathway,Xenobiotic Metabolism Signaling
hsa-miR-6068	miR-6068 (miRNAs w/seed CUGCGAG)	3.252	0.00119	TargetScan Human	Moderate (predicted)	ENSG00000122863	CHST3	0.0168	-2.578	Chondroitin Sulfate Biosynthesis,Chondroitin Sulfate Biosynthesis (Late Stages),Dermatan Sulfate Biosynthesis,Dermatan Sulfate Biosynthesis (Late Stages),Heparan Sulfate Biosynthesis,Heparan Sulfate Biosynthesis (Late Stages),LPS/IL-1 Mediated Inhibition of RXR Function,Xenobiotic Metabolism CAR Signaling Pathway,Xenobiotic Metabolism PXR Signaling Pathway,Xenobiotic Metabolism Signaling
hsa-miR-193a-5p	miR-193a-5p (miRNAs w/seed GGGUCUU)	-3.32	0.00948	TargetScan Human	Moderate (predicted)	ENSG00000130164	LDLR	0.016	3.103	Clathrin-mediated Endocytosis Signaling,LXR/RXR Activation,TR/RXR Activation
hsa-miR-486-5p	miR-486-5p (and other miRNAs w/seed CCUGUAC)	-3.568	0.0118	TargetScan Human	Moderate (predicted)	ENSG00000041982	TNC	0.00615	2.971	CSDE1 Signaling Pathway,Tumor Microenvironment Pathway
hsa-miR-6885-3p	miR-6885-3p (miRNAs w/seed UUUGCUU)	5.056	0.000136	TargetScan Human	Moderate (predicted)	ENSG00000156804	FBXO32	0.00736	-6.132	Estrogen Receptor Signaling
hsa-miR-6509-5p	miR-6509-5p (miRNAs w/seed UUAGGUA)	4.06	0.003	TargetScan Human	High (predicted)	ENSG00000107984	DKK1	0.00702	-2.835	Factors Promoting Cardiogenesis in Vertebrates,Osteoarthritis Pathway,Role of Macrophages, Fibroblasts and Endothelial Cells in Rheumatoid Arthritis,Role of Osteoblasts, Osteoclasts and Chondrocytes in Rheumatoid Arthritis,WNT/β-catenin Signaling
hsa-miR-5191	miR-5191 (miRNAs w/seed GGAUAGG)	2.131	0.0414	TargetScan Human	Moderate (predicted)	ENSG00000100234	TIMP3	0.00374	-3.753	Glioma Invasiveness Signaling,Inhibition of Matrix Metalloproteases,Leukocyte Extravasation Signaling,Oncostatin M Signaling,Osteoarthritis Pathway
hsa-miR-3151-3p	miR-3151-3p (miRNAs w/seed CUGAUCC)	2.601	0.0375	TargetScan Human	Moderate (predicted)	ENSG00000100234	TIMP3	0.00374	-3.753	Glioma Invasiveness Signaling,Inhibition of Matrix Metalloproteases,Leukocyte Extravasation Signaling,Oncostatin M Signaling,Osteoarthritis Pathway
hsa-miR-6867-5p	miR-466d-5p (and other miRNAs w/seed GUGUGUG)	2.725	0.0139	TargetScan Human	High (predicted)	ENSG00000100234	TIMP3	0.00374	-3.753	Glioma Invasiveness Signaling,Inhibition of Matrix Metalloproteases,Leukocyte Extravasation Signaling,Oncostatin M Signaling,Osteoarthritis Pathway
hsa-miR-1294	miR-1294 (and other miRNAs w/seed GUGAGGU)	3.353	0.00789	TargetScan Human	High (predicted)	ENSG00000100234	TIMP3	0.00374	-3.753	Glioma Invasiveness Signaling,Inhibition of Matrix Metalloproteases,Leukocyte Extravasation Signaling,Oncostatin M Signaling,Osteoarthritis Pathway
hsa-miR-6867-5p	miR-466d-5p (and other miRNAs w/seed GUGUGUG)	2.725	0.0139	TargetScan Human	High (predicted)	ENSG00000122641	INHBA	0.0358	-2.337	Human Embryonic Stem Cell Pluripotency,TGF-β Signaling
hsa-miR-7852-3p	miR-380-3p (and other miRNAs w/seed AUGUAGU)	3.874	0.00345	TargetScan Human	Moderate (predicted)	ENSG00000163453	IGFBP7	0.00245	-3.25	IGF-1 Signaling
hsa-miR-1843	miR-1843a-5p (and other miRNAs w/seed AUGGAGG)	2.924	0.0391	TargetScan Human	Moderate (predicted)	ENSG00000072163	LIMS2	0.00184	-3.599	ILK Signaling
hsa-miR-6885-3p	miR-6885-3p (miRNAs w/seed UUUGCUU)	5.056	0.000136	TargetScan Human	Moderate (predicted)	ENSG00000105825	TFPI2	0.00805	-2.818	Inhibition of Matrix Metalloproteases
hsa-miR-6840-5p	miR-6840-5p (miRNAs w/seed CCCCCGG)	-3.99	0.0484	TargetScan Human	Moderate (predicted)	ENSG00000099194	SCD	1.06e-06	6.802	LXR/RXR Activation,Oleate Biosynthesis II (Animals),PXR/RXR Activation
hsa-miR-6758-5p	miR-6758-5p (and other miRNAs w/seed AGAGAGG)	3.243	0.00706	TargetScan Human	High (predicted)	ENSG00000140545	MFGE8	0.000344	-3.852	Neuroinflammation Signaling Pathway
hsa-miR-340-3p	miR-340-3p (and other miRNAs w/seed CCGUCUC)	-6.376	0.00134	TargetScan Human	Moderate (predicted)	ENSG00000186470	BTN3A2	0.0328	2.325	Not in a pathway
hsa-miR-193b-5p	miR-193b-5p (miRNAs w/seed GGGGUUU)	-4.408	0.0231	TargetScan Human	Moderate (predicted)	ENSG00000171724	VAT1L	8.08e-07	11.793	Not in a pathway
hsa-miR-3184-5p	miR-423-5p (and other miRNAs w/seed GAGGGGC)	-4.238	0.00135	TargetScan Human	Moderate (predicted)	ENSG00000136859	ANGPTL2	0.031	2.417	Not in a pathway
hsa-miR-3184-5p	miR-423-5p (and other miRNAs w/seed GAGGGGC)	-4.238	0.00135	TargetScan Human	High (predicted)	ENSG00000133466	C1QTNF6	0.003	3.26	Not in a pathway
hsa-miR-3184-5p	miR-423-5p (and other miRNAs w/seed GAGGGGC)	-4.238	0.00135	TargetScan Human	Moderate (predicted)	ENSG00000213853	EMP2	0.0404	2.09	Not in a pathway
hsa-miR-3184-5p	miR-423-5p (and other miRNAs w/seed GAGGGGC)	-4.238	0.00135	TargetScan Human	High (predicted)	ENSG00000103145	HCFC1R1	0.000412	3.855	Not in a pathway
hsa-miR-3184-5p	miR-423-5p (and other miRNAs w/seed GAGGGGC)	-4.238	0.00135	TargetScan Human	Moderate (predicted)	ENSG00000189339	SLC35E2B	0.0271	2.129	Not in a pathway
hsa-miR-3198	miR-3198 (and other miRNAs w/seed UGGAGUC)	-4.114	0.0476	TargetScan Human	Moderate (predicted)	ENSG00000213853	EMP2	0.0404	2.09	Not in a pathway
hsa-miR-6840-5p	miR-6840-5p (miRNAs w/seed CCCCCGG)	-3.99	0.0484	TargetScan Human	Moderate (predicted)	ENSG00000197594	ENPP1	0.0335	3.265	Not in a pathway
hsa-miR-6840-5p	miR-6840-5p (miRNAs w/seed CCCCCGG)	-3.99	0.0484	TargetScan Human	High (predicted)	ENSG00000171724	VAT1L	8.08e-07	11.793	Not in a pathway
hsa-miR-182-5p	miR-182-5p (and other miRNAs w/seed UUGGCAA)	-3.948	0.0436	TargetScan Human	Moderate (predicted)	ENSG00000134138	MEIS2	0.0397	2.166	Not in a pathway
hsa-miR-182-5p	miR-182-5p (and other miRNAs w/seed UUGGCAA)	-3.948	0.0436	TargetScan Human	High (predicted)	ENSG00000171724	VAT1L	8.08e-07	11.793	Not in a pathway
hsa-miR-548q	miR-548q (miRNAs w/seed CUGGUGC)	-3.92	0.0084	TargetScan Human	Moderate (predicted)	ENSG00000139289	PHLDA1	0.0274	2.677	Not in a pathway
hsa-miR-335-5p	miR-335-5p (and other miRNAs w/seed CAAGAGC)	-3.863	0.00879	TargetScan Human	Moderate (predicted)	ENSG00000213853	EMP2	0.0404	2.09	Not in a pathway
hsa-miR-335-5p	miR-335-5p (and other miRNAs w/seed CAAGAGC)	-3.863	0.00879	TargetScan Human	Moderate (predicted)	ENSG00000143416	SELENBP1	0.0375	3.114	Not in a pathway
hsa-miR-6789-3p	miR-5131 (and other miRNAs w/seed GGCGCCC)	-3.832	0.0434	TargetScan Human	High (predicted)	ENSG00000189339	SLC35E2B	0.0271	2.129	Not in a pathway
hsa-miR-486-5p	miR-486-5p (and other miRNAs w/seed CCUGUAC)	-3.568	0.0118	TargetScan Human	High (predicted)	ENSG00000164929	BAALC	0.0252	2.733	Not in a pathway
hsa-miR-486-5p	miR-486-5p (and other miRNAs w/seed CCUGUAC)	-3.568	0.0118	TargetScan Human	Moderate (predicted)	ENSG00000213853	EMP2	0.0404	2.09	Not in a pathway
hsa-miR-218-1-3p	miR-218-1-3p (miRNAs w/seed UGGUUCC)	-3.409	0.0291	TargetScan Human	Moderate (predicted)	ENSG00000171724	VAT1L	8.08e-07	11.793	Not in a pathway
hsa-miR-4446-3p	miR-4446-3p (miRNAs w/seed AGGGCUG)	-3.096	0.0434	TargetScan Human	Moderate (predicted)	ENSG00000213853	EMP2	0.0404	2.09	Not in a pathway
hsa-miR-1200	miR-1200 (miRNAs w/seed UCCUGAG)	-3.024	0.0289	TargetScan Human	Moderate (predicted)	ENSG00000136859	ANGPTL2	0.031	2.417	Not in a pathway
hsa-miR-5191	miR-5191 (miRNAs w/seed GGAUAGG)	2.131	0.0414	TargetScan Human	Moderate (predicted)	ENSG00000221852	KRTAP1-5	0.00483	-3.245	Not in a pathway
hsa-miR-5191	miR-5191 (miRNAs w/seed GGAUAGG)	2.131	0.0414	TargetScan Human	Moderate (predicted)	ENSG00000134013	LOXL2	0.0266	-2.495	Not in a pathway
hsa-miR-5191	miR-5191 (miRNAs w/seed GGAUAGG)	2.131	0.0414	TargetScan Human	Moderate (predicted)	ENSG00000174348	PODN	0.0247	-2.604	Not in a pathway
hsa-miR-5191	miR-5191 (miRNAs w/seed GGAUAGG)	2.131	0.0414	TargetScan Human	Moderate (predicted)	ENSG00000113739	STC2	0.0212	-2.573	Not in a pathway
hsa-miR-2681-3p	miR-2681-3p (miRNAs w/seed AUCAUGG)	2.663	0.0143	TargetScan Human	Moderate (predicted)	ENSG00000137573	SULF1	0.000491	-3.871	Not in a pathway
hsa-miR-6867-5p	miR-466d-5p (and other miRNAs w/seed GUGUGUG)	2.725	0.0139	TargetScan Human	High (predicted)	ENSG00000115641	FHL2	0.0324	-2.234	Not in a pathway
hsa-miR-6867-5p	miR-466d-5p (and other miRNAs w/seed GUGUGUG)	2.725	0.0139	TargetScan Human	Moderate (predicted)	ENSG00000163531	NFASC	0.00375	-2.831	Not in a pathway
hsa-miR-6867-5p	miR-466d-5p (and other miRNAs w/seed GUGUGUG)	2.725	0.0139	TargetScan Human	High (predicted)	ENSG00000174348	PODN	0.0247	-2.604	Not in a pathway
hsa-miR-6867-5p	miR-466d-5p (and other miRNAs w/seed GUGUGUG)	2.725	0.0139	TargetScan Human	Moderate (predicted)	ENSG00000135269	TES	0.0024	-2.837	Not in a pathway
hsa-miR-194-5p	miR-194-5p (miRNAs w/seed GUAACAG)	2.92	0.0179	TargetScan Human	High (predicted)	ENSG00000153714	LURAP1L	0.0188	-2.466	Not in a pathway
hsa-miR-556-5p	miR-556-5p (miRNAs w/seed AUGAGCU)	2.989	0.0294	TargetScan Human	Moderate (predicted)	ENSG00000260916	CCPG1	0.0101	-2.711	Not in a pathway
hsa-miR-556-5p	miR-556-5p (miRNAs w/seed AUGAGCU)	2.989	0.0294	TargetScan Human	Moderate (predicted)	ENSG00000103226	NOMO1 (includes others)	0.0133	-2.553	Not in a pathway
hsa-miR-6731-3p	miR-6731-3p (miRNAs w/seed CUAUUCC)	3.096	0.0149	TargetScan Human	Moderate (predicted)	ENSG00000159176	CSRP1	0.0445	-2.29	Not in a pathway
hsa-miR-6758-5p	miR-6758-5p (and other miRNAs w/seed AGAGAGG)	3.243	0.00706	TargetScan Human	Moderate (predicted)	ENSG00000175265	GOLGA8A/GOLGA8B	0.0144	-2.784	Not in a pathway
hsa-miR-6758-5p	miR-6758-5p (and other miRNAs w/seed AGAGAGG)	3.243	0.00706	TargetScan Human	Moderate (predicted)	ENSG00000108679	LGALS3BP	0.0227	-2.568	Not in a pathway
hsa-miR-6758-5p	miR-6758-5p (and other miRNAs w/seed AGAGAGG)	3.243	0.00706	TargetScan Human	Moderate (predicted)	ENSG00000134013	LOXL2	0.0266	-2.495	Not in a pathway
hsa-miR-6758-5p	miR-6758-5p (and other miRNAs w/seed AGAGAGG)	3.243	0.00706	TargetScan Human	Moderate (predicted)	ENSG00000197614	MFAP5	0.0289	-2.327	Not in a pathway
hsa-miR-6758-5p	miR-6758-5p (and other miRNAs w/seed AGAGAGG)	3.243	0.00706	TargetScan Human	High (predicted)	ENSG00000146197	SCUBE3	0.0182	-5.2	Not in a pathway
hsa-miR-6068	miR-6068 (miRNAs w/seed CUGCGAG)	3.252	0.00119	TargetScan Human	High (predicted),Moderate (predicted)	ENSG00000175265	GOLGA8A/GOLGA8B	0.0144	-2.784	Not in a pathway
hsa-miR-6068	miR-6068 (miRNAs w/seed CUGCGAG)	3.252	0.00119	TargetScan Human	Moderate (predicted)	ENSG00000163531	NFASC	0.00375	-2.831	Not in a pathway
hsa-miR-1294	miR-1294 (and other miRNAs w/seed GUGAGGU)	3.353	0.00789	TargetScan Human	Moderate (predicted)	ENSG00000143382	ADAMTSL4	0.000226	-5.337	Not in a pathway
hsa-miR-1294	miR-1294 (and other miRNAs w/seed GUGAGGU)	3.353	0.00789	TargetScan Human	Moderate (predicted)	ENSG00000108679	LGALS3BP	0.0227	-2.568	Not in a pathway
hsa-miR-7852-3p	miR-380-3p (and other miRNAs w/seed AUGUAGU)	3.874	0.00345	TargetScan Human	High (predicted)	ENSG00000102802	MEDAG	0.00548	-3.599	Not in a pathway
hsa-miR-6509-5p	miR-6509-5p (miRNAs w/seed UUAGGUA)	4.06	0.003	TargetScan Human	Moderate (predicted)	ENSG00000149596	JPH2	0.0348	-2.28	Not in a pathway
hsa-miR-6509-5p	miR-6509-5p (miRNAs w/seed UUAGGUA)	4.06	0.003	TargetScan Human	High (predicted)	ENSG00000221852	KRTAP1-5	0.00483	-3.245	Not in a pathway
hsa-miR-6832-5p	miR-6832-5p (miRNAs w/seed GUAGAGA)	4.24	0.00047	TargetScan Human	Moderate (predicted)	ENSG00000197614	MFAP5	0.0289	-2.327	Not in a pathway
hsa-miR-3921	miR-3921 (and other miRNAs w/seed CUCUGAG)	4.373	0.00055	TargetScan Human	High (predicted)	ENSG00000159176	CSRP1	0.0445	-2.29	Not in a pathway
hsa-miR-3921	miR-3921 (and other miRNAs w/seed CUCUGAG)	4.373	0.00055	TargetScan Human	Moderate (predicted)	ENSG00000115226	FNDC4	0.00539	-3.594	Not in a pathway
hsa-miR-20b-3p	miR-20b-3p (miRNAs w/seed CUGUAGU)	4.452	0.000263	TargetScan Human	Moderate (predicted)	ENSG00000108679	LGALS3BP	0.0227	-2.568	Not in a pathway
hsa-miR-20b-3p	miR-20b-3p (miRNAs w/seed CUGUAGU)	4.452	0.000263	TargetScan Human	Moderate (predicted)	ENSG00000137573	SULF1	0.000491	-3.871	Not in a pathway
hsa-miR-3617-3p	miR-34a-3p (and other miRNAs w/seed AUCAGCA)	4.816	0.000305	TargetScan Human	Moderate (predicted)	ENSG00000221852	KRTAP1-5	0.00483	-3.245	Not in a pathway
hsa-miR-6885-3p	miR-6885-3p (miRNAs w/seed UUUGCUU)	5.056	0.000136	TargetScan Human	Moderate (predicted)	ENSG00000102802	MEDAG	0.00548	-3.599	Not in a pathway
hsa-miR-6885-3p	miR-6885-3p (miRNAs w/seed UUUGCUU)	5.056	0.000136	TargetScan Human	High (predicted)	ENSG00000205413	SAMD9	0.0208	-2.671	Not in a pathway
hsa-miR-4697-3p	miR-4697-3p (miRNAs w/seed GUCAGUG)	6.039	2.45e-06	TargetScan Human	Moderate (predicted)	ENSG00000221852	KRTAP1-5	0.00483	-3.245	Not in a pathway
hsa-miR-6840-5p	miR-6840-5p (miRNAs w/seed CCCCCGG)	-3.99	0.0484	TargetScan Human	Moderate (predicted)	ENSG00000134824	FADS2	3e-06	5.284	Oleate Biosynthesis II (Animals),γ-linolenate Biosynthesis II (Animals)
hsa-miR-6789-3p	miR-5131 (and other miRNAs w/seed GGCGCCC)	-3.832	0.0434	TargetScan Human	Moderate (predicted)	ENSG00000134824	FADS2	3e-06	5.284	Oleate Biosynthesis II (Animals),γ-linolenate Biosynthesis II (Animals)
hsa-miR-2681-3p	miR-2681-3p (miRNAs w/seed AUCAUGG)	2.663	0.0143	TargetScan Human	High (predicted)	ENSG00000106538	RARRES2	0.000402	-43.423	Osteoarthritis Pathway
hsa-miR-5191	miR-5191 (miRNAs w/seed GGAUAGG)	2.131	0.0414	TargetScan Human	Moderate (predicted)	ENSG00000112378	PERP	0.021	-2.289	p53 Signaling
hsa-miR-600	miR-600 (miRNAs w/seed CUUACAG)	3.598	0.00296	TargetScan Human	Moderate (predicted)	ENSG00000112378	PERP	0.021	-2.289	p53 Signaling
hsa-miR-7852-3p	miR-380-3p (and other miRNAs w/seed AUGUAGU)	3.874	0.00345	TargetScan Human	Moderate (predicted)	ENSG00000112378	PERP	0.021	-2.289	p53 Signaling
hsa-miR-520g-5p	miR-520g-5p (miRNAs w/seed CUAGAGG)	2.852	0.00337	TargetScan Human	Moderate (predicted)	ENSG00000048392	RRM2B	0.041	-2.018	p53 Signaling,Pyrimidine Deoxyribonucleotides De Novo Biosynthesis I
hsa-miR-600	miR-600 (miRNAs w/seed CUUACAG)	3.598	0.00296	TargetScan Human	Moderate (predicted)	ENSG00000154277	UCHL1	0.000846	-3.635	Parkinson's Signaling,Protein Ubiquitination Pathway
hsa-miR-3617-3p	miR-34a-3p (and other miRNAs w/seed AUCAGCA)	4.816	0.000305	TargetScan Human	High (predicted)	ENSG00000154277	UCHL1	0.000846	-3.635	Parkinson's Signaling,Protein Ubiquitination Pathway
hsa-miR-7852-3p	miR-380-3p (and other miRNAs w/seed AUGUAGU)	3.874	0.00345	TargetScan Human	High (predicted)	ENSG00000197646	PDCD1LG2	0.0131	-3.107	PD-1, PD-L1 cancer immunotherapy pathway,T Cell Exhaustion Signaling Pathway,Tumor Microenvironment Pathway
hsa-miR-3921	miR-3921 (and other miRNAs w/seed CUCUGAG)	4.373	0.00055	TargetScan Human	Moderate (predicted)	ENSG00000197646	PDCD1LG2	0.0131	-3.107	PD-1, PD-L1 cancer immunotherapy pathway,T Cell Exhaustion Signaling Pathway,Tumor Microenvironment Pathway
hsa-miR-6885-3p	miR-6885-3p (miRNAs w/seed UUUGCUU)	5.056	0.000136	TargetScan Human	Moderate (predicted)	ENSG00000197646	PDCD1LG2	0.0131	-3.107	PD-1, PD-L1 cancer immunotherapy pathway,T Cell Exhaustion Signaling Pathway,Tumor Microenvironment Pathway
hsa-miR-3184-5p	miR-423-5p (and other miRNAs w/seed GAGGGGC)	-4.238	0.00135	TargetScan Human	Moderate (predicted)	ENSG00000168077	SCARA3	0.0346	3.453	Phagosome Formation,Role of PKR in Interferon Induction and Antiviral Response
hsa-miR-5089-5p	miR-5089-5p (miRNAs w/seed UGGGAUU)	-3.245	0.0148	TargetScan Human	Moderate (predicted)	ENSG00000158270	COLEC12	0.000249	7.087	Phagosome Formation,Role of PKR in Interferon Induction and Antiviral Response
hsa-miR-520g-5p	miR-520g-5p (miRNAs w/seed CUAGAGG)	2.852	0.00337	TargetScan Human	Moderate (predicted)	ENSG00000163083	INHBB	0.00219	-14.998	TGF-β Signaling
hsa-miR-194-5p	miR-194-5p (miRNAs w/seed GUAACAG)	2.92	0.0179	TargetScan Human	High (predicted)	ENSG00000122862	SRGN	0.0234	-3.902	Tumoricidal Function of Hepatic Natural Killer Cells
hsa-miR-6509-5p	miR-6509-5p (miRNAs w/seed UUAGGUA)	4.06	0.003	TargetScan Human	High (predicted)	ENSG00000122862	SRGN	0.0234	-3.902	Tumoricidal Function of Hepatic Natural Killer Cells
hsa-miR-4446-3p	miR-4446-3p (miRNAs w/seed AGGGCUG)	-3.096	0.0434	TargetScan Human	High (predicted)	ENSG00000186480	INSIG1	0.00537	3.096	Unfolded protein response
