# Supplementary material for: Combined Noncoding RNA-mRNA Regulomics Signature in Reprogramming and Pluripotency in iPSCs
Source: Cells. 2022 Nov 29;11(23):3833. doi: 10.3390/cells11233833 (PMC9737797; doi:10.3390/cells11233833)
Supplement: Supplementary file 1 [file cells-11-03833-s001.zip › TableS8 miRNATargetiPSCs with high reprogramming efficiency vs. normal reprogramming efficiency.xls]

## Sheet: Sheet0
© 2000-2021 QIAGEN. All rights reserved.
ID	Symbol	Expr Fold Change	Expr p-value	Source	Confidence	ID	Symbol	Expr p-value	Expr Fold Change	Pathway
hsa-miR-424-5p	miR-16-5p (and other miRNAs w/seed AGCAGCA)	-1.448	0.0255	TargetScan Human	Moderate (predicted)	ENSG00000125144	MT1G	0.00174	7.03	SPINK1 General Cancer Pathway
hsa-miR-214-3p	miR-214-3p (and other miRNAs w/seed CAGCAGG)	-7.068	0.0145	TargetScan Human	Moderate (predicted)	ENSG00000125144	MT1G	0.00174	7.03	SPINK1 General Cancer Pathway
hsa-miR-22-3p	miR-22-3p (miRNAs w/seed AGCUGCC)	-1.071	0.0485	TargetScan Human	Moderate (predicted)	ENSG00000125144	MT1G	0.00174	7.03	SPINK1 General Cancer Pathway
hsa-miR-4488	miR-1237-5p (and other miRNAs w/seed GGGGGCG)	-1.992	0.0413	TargetScan Human	Moderate (predicted)	ENSG00000125148	MT2A	0.00075	4.464	Oncostatin M Signaling,SPINK1 General Cancer Pathway
hsa-miR-143-3p	miR-143-3p (and other miRNAs w/seed GAGAUGA)	-2.029	0.00653	TargetScan Human	Moderate (predicted)	ENSG00000125148	MT2A	0.00075	4.464	Oncostatin M Signaling,SPINK1 General Cancer Pathway
hsa-miR-424-5p	miR-16-5p (and other miRNAs w/seed AGCAGCA)	-1.448	0.0255	TargetScan Human	Moderate (predicted)	ENSG00000125148	MT2A	0.00075	4.464	Oncostatin M Signaling,SPINK1 General Cancer Pathway
hsa-miR-1911-5p	miR-1911-5p (miRNAs w/seed GAGUACC)	-1.544	0.0282	TargetScan Human	Moderate (predicted)	ENSG00000125148	MT2A	0.00075	4.464	Oncostatin M Signaling,SPINK1 General Cancer Pathway
hsa-miR-214-3p	miR-214-3p (and other miRNAs w/seed CAGCAGG)	-7.068	0.0145	TargetScan Human	Moderate (predicted)	ENSG00000125148	MT2A	0.00075	4.464	Oncostatin M Signaling,SPINK1 General Cancer Pathway
hsa-miR-214-3p	miR-214-3p (and other miRNAs w/seed CAGCAGG)	-7.068	0.0145	TargetScan Human	Moderate (predicted)	ENSG00000171794	UTF1	1.13e-06	7.116	Human Embryonic Stem Cell Pluripotency,Role of OCT4 in Mammalian Embryonic Stem Cell Pluripotency
hsa-miR-142-3p	miR-142-3p (and other miRNAs w/seed GUAGUGU)	-1.918	0.0245	TargetScan Human	High (predicted)	ENSG00000079215	SLC1A3	3.03e-05	2.375	Glutamate Receptor Signaling,Neuroinflammation Signaling Pathway,Neurovascular Coupling Signaling Pathway
hsa-miR-143-3p	miR-143-3p (and other miRNAs w/seed GAGAUGA)	-2.029	0.00653	TargetScan Human	Moderate (predicted)	ENSG00000079215	SLC1A3	3.03e-05	2.375	Glutamate Receptor Signaling,Neuroinflammation Signaling Pathway,Neurovascular Coupling Signaling Pathway
hsa-miR-219a-2-3p	miR-219a-2-3p (miRNAs w/seed GAAUUGU)	-2.445	0.0175	TargetScan Human	Moderate (predicted)	ENSG00000079215	SLC1A3	3.03e-05	2.375	Glutamate Receptor Signaling,Neuroinflammation Signaling Pathway,Neurovascular Coupling Signaling Pathway
hsa-miR-22-3p	miR-22-3p (miRNAs w/seed AGCUGCC)	-1.071	0.0485	TargetScan Human	Moderate (predicted)	ENSG00000079215	SLC1A3	3.03e-05	2.375	Glutamate Receptor Signaling,Neuroinflammation Signaling Pathway,Neurovascular Coupling Signaling Pathway
hsa-miR-486-5p	miR-486-5p (and other miRNAs w/seed CCUGUAC)	-2.131	0.00589	TargetScan Human	Moderate (predicted)	ENSG00000079215	SLC1A3	3.03e-05	2.375	Glutamate Receptor Signaling,Neuroinflammation Signaling Pathway,Neurovascular Coupling Signaling Pathway
hsa-miR-4492	miR-762 (and other miRNAs w/seed GGGCUGG)	-2.879	0.0404	TargetScan Human	Moderate (predicted)	ENSG00000079215	SLC1A3	3.03e-05	2.375	Glutamate Receptor Signaling,Neuroinflammation Signaling Pathway,Neurovascular Coupling Signaling Pathway
hsa-miR-3157-5p	miR-3157-5p (miRNAs w/seed UCAGCCA)	1.485	0.0167	TargetScan Human	Moderate (predicted)	ENSG00000100867	DHRS2	0.00388	-8.007	Ethanol Degradation II,Noradrenaline and Adrenaline Degradation,Serotonin Degradation
hsa-miR-424-5p	miR-16-5p (and other miRNAs w/seed AGCAGCA)	-1.448	0.0255	TargetScan Human	Moderate (predicted)	ENSG00000142089	IFITM3	0.00043	2.092	Coronavirus Replication Pathway,Interferon Signaling
hsa-miR-503-3p	miR-503-3p (miRNAs w/seed GGGUAUU)	-2.828	0.0408	TargetScan Human	Moderate (predicted)	ENSG00000185885	IFITM1	0.000523	2.243	Coronavirus Replication Pathway,Interferon Signaling
hsa-miR-22-3p	miR-22-3p (miRNAs w/seed AGCUGCC)	-1.071	0.0485	TargetScan Human	Moderate (predicted)	ENSG00000169220	RGS14	0.000232	2.581	cAMP-mediated signaling,G-Protein Coupled Receptor Signaling,Gαi Signaling,Opioid Signaling Pathway
hsa-miR-4492	miR-762 (and other miRNAs w/seed GGGCUGG)	-2.879	0.0404	TargetScan Human	Moderate (predicted)	ENSG00000169220	RGS14	0.000232	2.581	cAMP-mediated signaling,G-Protein Coupled Receptor Signaling,Gαi Signaling,Opioid Signaling Pathway
hsa-miR-142-3p	miR-142-3p (and other miRNAs w/seed GUAGUGU)	-1.918	0.0245	TargetScan Human	Moderate (predicted)	ENSG00000169860	P2RY1	2.85e-07	2.191	Breast Cancer Regulation by Stathmin1,CREB Signaling in Neurons,FAK Signaling,G-Protein Coupled Receptor Signaling,Gustation Pathway,Neurovascular Coupling Signaling Pathway,P2Y Purigenic Receptor Signaling Pathway,Phagosome Formation
hsa-miR-196b-5p	miR-196a-5p (and other miRNAs w/seed AGGUAGU)	-1.892	0.039	TargetScan Human	High (predicted)	ENSG00000169860	P2RY1	2.85e-07	2.191	Breast Cancer Regulation by Stathmin1,CREB Signaling in Neurons,FAK Signaling,G-Protein Coupled Receptor Signaling,Gustation Pathway,Neurovascular Coupling Signaling Pathway,P2Y Purigenic Receptor Signaling Pathway,Phagosome Formation
hsa-miR-22-3p	miR-22-3p (miRNAs w/seed AGCUGCC)	-1.071	0.0485	TargetScan Human	Moderate (predicted)	ENSG00000169860	P2RY1	2.85e-07	2.191	Breast Cancer Regulation by Stathmin1,CREB Signaling in Neurons,FAK Signaling,G-Protein Coupled Receptor Signaling,Gustation Pathway,Neurovascular Coupling Signaling Pathway,P2Y Purigenic Receptor Signaling Pathway,Phagosome Formation
hsa-miR-450b-5p	miR-450b-5p (miRNAs w/seed UUUGCAA)	-1.555	0.00594	TargetScan Human	Moderate (predicted)	ENSG00000169860	P2RY1	2.85e-07	2.191	Breast Cancer Regulation by Stathmin1,CREB Signaling in Neurons,FAK Signaling,G-Protein Coupled Receptor Signaling,Gustation Pathway,Neurovascular Coupling Signaling Pathway,P2Y Purigenic Receptor Signaling Pathway,Phagosome Formation
hsa-miR-142-5p	miR-142-5p (and other miRNAs w/seed AUAAAGU)	-1.966	0.0243	TargetScan Human	Moderate (predicted)	ENSG00000176171	BNIP3	0.00193	2.306	Autophagy,CLEAR Signaling Pathway
hsa-miR-6798-3p	miR-6798-3p (miRNAs w/seed UACCCCC)	2.584	0.04	TargetScan Human	Moderate (predicted)	ENSG00000108821	COL1A1	0.000779	-3.416	Apelin Liver Signaling Pathway,Atherosclerosis Signaling,Dendritic Cell Maturation,FAK Signaling,GP6 Signaling Pathway,Hepatic Fibrosis / Hepatic Stellate Cell Activation,Hepatic Fibrosis Signaling Pathway,HOTAIR Regulatory Pathway,IL-6 Signaling,Intrinsic Prothrombin Activation Pathway,Natural Killer Cell Signaling,Pulmonary Fibrosis Idiopathic Signaling Pathway,Role of Osteoblasts, Osteoclasts …
hsa-let-7c-5p	let-7a-5p (and other miRNAs w/seed GAGGUAG)	-3.265	0.00125	Ingenuity Expert Findings	Experimentally Observed	ENSG00000197461	PDGFA	2.13e-06	2.676	Actin Cytoskeleton Signaling,Atherosclerosis Signaling,Axonal Guidance Signaling,Clathrin-mediated Endocytosis Signaling,Ephrin Receptor Signaling,Glioblastoma Multiforme Signaling,Glioma Signaling,Hepatic Fibrosis / Hepatic Stellate Cell Activation,Hepatic Fibrosis Signaling Pathway,Human Embryonic Stem Cell Pluripotency,IL-13 Signaling Pathway,Iron homeostasis signaling pathway,Macropinocytosis…
hsa-miR-1269b	miR-1269a (and other miRNAs w/seed UGGACUG)	2.585	0.0399	TargetScan Human	Moderate (predicted)	ENSG00000081237	PTPRC	0.0432	-4.488	3-phosphoinositide Biosynthesis,3-phosphoinositide Degradation,B Cell Development,B Cell Receptor Signaling,CD28 Signaling in T Helper Cells,D-myo-inositol (1,4,5,6)-Tetrakisphosphate Biosynthesis,D-myo-inositol (3,4,5,6)-tetrakisphosphate Biosynthesis,D-myo-inositol-5-phosphate Metabolism,ICOS-ICOSL Signaling in T Helper Cells,PI3K Signaling in B Lymphocytes,Primary Immunodeficiency Signaling,Pr…
hsa-let-7c-5p	let-7a-5p (and other miRNAs w/seed GAGGUAG)	-3.265	0.00125	TargetScan Human	Moderate (predicted)	ENSG00000156966	B3GNT7	5.58e-05	2.257	Not in a pathway
hsa-let-7c-5p	let-7a-5p (and other miRNAs w/seed GAGGUAG)	-3.265	0.00125	TargetScan Human	Moderate (predicted)	ENSG00000164651	SP8	1.36e-08	7.992	Not in a pathway
hsa-miR-99a-5p	miR-100-5p (and other miRNAs w/seed ACCCGUA)	-4.357	0.00744	TargetScan Human	Moderate (predicted)	ENSG00000164651	SP8	1.36e-08	7.992	Not in a pathway
hsa-miR-4488	miR-1237-5p (and other miRNAs w/seed GGGGGCG)	-1.992	0.0413	TargetScan Human	High (predicted)	ENSG00000156966	B3GNT7	5.58e-05	2.257	Not in a pathway
hsa-miR-4488	miR-1237-5p (and other miRNAs w/seed GGGGGCG)	-1.992	0.0413	TargetScan Human	Moderate (predicted)	ENSG00000275023	MLLT6	0.00187	2.536	Not in a pathway
hsa-miR-142-3p	miR-142-3p (and other miRNAs w/seed GUAGUGU)	-1.918	0.0245	TargetScan Human	High (predicted)	ENSG00000137331	IER3	7.2e-05	3.26	Not in a pathway
hsa-miR-142-3p	miR-142-3p (and other miRNAs w/seed GUAGUGU)	-1.918	0.0245	TargetScan Human	Moderate (predicted)	ENSG00000164651	SP8	1.36e-08	7.992	Not in a pathway
hsa-miR-152-3p	miR-148a-3p (and other miRNAs w/seed CAGUGCA)	-1.623	0.0273	TargetScan Human	Moderate (predicted)	ENSG00000275023	MLLT6	0.00187	2.536	Not in a pathway
hsa-miR-152-3p	miR-148a-3p (and other miRNAs w/seed CAGUGCA)	-1.623	0.0273	TargetScan Human	Moderate (predicted)	ENSG00000258417	RP11-240B13.2	0.0111	3.471	Not in a pathway
hsa-miR-196b-5p	miR-196a-5p (and other miRNAs w/seed AGGUAGU)	-1.892	0.039	TargetScan Human	High (predicted)	ENSG00000184344	GDF3	0.000446	2.586	Not in a pathway
hsa-miR-214-3p	miR-214-3p (and other miRNAs w/seed CAGCAGG)	-7.068	0.0145	TargetScan Human	Moderate (predicted)	ENSG00000137331	IER3	7.2e-05	3.26	Not in a pathway
hsa-miR-6798-3p	miR-6798-3p (miRNAs w/seed UACCCCC)	2.584	0.04	TargetScan Human	Moderate (predicted)	ENSG00000149591	TAGLN	0.00679	-2.188	Not in a pathway
hsa-miR-6815-5p	miR-6815-5p (and other miRNAs w/seed AGGUGGC)	2.965	0.0134	TargetScan Human	Moderate (predicted)	ENSG00000171246	NPTX1	0.0114	-2.069	Not in a pathway
hsa-miR-4492	miR-762 (and other miRNAs w/seed GGGCUGG)	-2.879	0.0404	TargetScan Human	Moderate (predicted)	ENSG00000156966	B3GNT7	5.58e-05	2.257	Not in a pathway
hsa-miR-4492	miR-762 (and other miRNAs w/seed GGGCUGG)	-2.879	0.0404	TargetScan Human	Moderate (predicted)	ENSG00000053438	NNAT	0.0137	3.103	Not in a pathway
